# Supplementary material for: Prioritizing interventions for cholera control in Kenya, 2015–2020
Source: PLoS Negl Trop Dis. 2023 May 17;17(5):e0010928. doi: 10.1371/journal.pntd.0010928 (PMC10228803; doi:10.1371/journal.pntd.0010928)
Supplement: S1 Table — (XLSX) [file pntd.0010928.s002.xlsx]

## Sheet: clean data
subcounty	county_sub	pop15_sub	pop16_sub	pop17_sub	pop18_sub	pop19_sub	pop20_sub	case15	persistence15	case16	persistence16	case17	persistence17	case18	persistence18	case19	persistence19	case20	persistence20	Incidence15	Incidence16	Incidence17	Incidence18	Incidence19	Incidence20	Incidence	Persistence	hotspot	average_pop
805	Baringo	19122.7	19286.8	19887.2	20382.5	20908.9	21460	0	0	0	0	0	0	0	0	0	0	0	0	0	0	0	0	0	0	0	0	No case reported	20174.7
Ainabkoi	Uasin Gishu	132579	137622	141152	145169	148791	152362	0	0	0	0	0	0	0	0	0	0	0	0	0	0	0	0	0	0	0	0	No case reported	142946
Ainamoi	Kericho	174222	178403	183286	187955	192694	197650	0	0	0	0	0	0	0	0	0	0	0	0	0	0	0	0	0	0	0	0	No case reported	185702
Aldai	Nandi	200745	206992	212180	217635	222851	228142	0	0	21	2	0	0	0	0	0	0	0	0	0	10.1453	0	0	0	0	1.69088	0.641026	Low	214758
Alego Usonga	Siaya	222983	226197	229040	231648	234138	236396	96	15	191	7	6	1	73	7	0	0	0	0	43.0526	84.4396	2.61962	31.5133	0	0	26.9375	9.61538	Medium	230067
Awendo	Migori	126124	127578	128998	130486	131742	133140	69	16	4	1	0	0	0	0	0	0	0	0	54.7081	3.13533	0	0	0	0	9.64057	5.44872	Medium	129678
Bahati	Nakuru	184070	188226	193117	197999	203000	207709	32	9	0	0	1	1	0	0	0	0	0	0	17.3847	0	0.517821	0	0	0	2.98375	3.20513	Medium	195687
Balambala	Garissa	89073.7	98793.2	108572	117376	127203	137503	0	0	0	0	0	0	38	5	0	0	0	0	0	0	0	32.3745	0	0	5.39575	1.60256	Low	113087
Banissa	Mandera	237804	255318	276350	298145	321925	347098	0	0	0	0	0	0	0	0	0	0	0	0	0	0	0	0	0	0	0	0	No case reported	289440
Baringo Central	Baringo	106411	109204	112170	115019	117881	120834	0	0	0	0	0	0	0	0	0	0	0	0	0	0	0	0	0	0	0	0	No case reported	113587
Baringo North	Baringo	114333	117963	121187	124326	127486	130587	0	0	0	0	0	0	0	0	0	0	0	0	0	0	0	0	0	0	0	0	No case reported	122647
Baringo South	Baringo	98789.5	101167	103753	106492	109131	111888	0	0	0	0	0	0	0	0	0	0	0	0	0	0	0	0	0	0	0	0	No case reported	105203
Belgut	Kericho	174146	179073	184234	189593	194581	198909	0	0	0	0	0	0	0	0	0	0	0	0	0	0	0	0	0	0	0	0	No case reported	186756
Bobasi	Kisii	223272	227313	229994	232501	234868	237076	0	0	0	0	0	0	0	0	0	0	0	0	0	0	0	0	0	0	0	0	No case reported	230838
Bomachoge Borabu	Kisii	124478	127778	129278	130576	131938	133326	0	0	0	0	0	0	0	0	0	0	0	0	0	0	0	0	0	0	0	0	No case reported	129562
Bomachoge Chache	Kisii	105041	106191	107353	108630	109838	110904	0	0	0	0	0	0	0	0	0	0	0	0	0	0	0	0	0	0	0	0	No case reported	107993
Bomet Central	Bomet	148157	151990	156018	160109	163992	167992	0	0	0	0	0	0	0	0	0	0	0	0	0	0	0	0	0	0	0	0	No case reported	158043
Bomet East	Bomet	165944	171222	175972	180423	185045	189559	0	0	0	0	0	0	0	0	0	0	0	0	0	0	0	0	0	0	0	0	No case reported	178027
Bonchari	Kisii	131808	132945	134495	136018	137453	138795	0	0	0	0	0	0	0	0	0	0	0	0	0	0	0	0	0	0	0	0	No case reported	135252
Bondo	Siaya	182423	184685	186953	188915	190958	192657	27	3	0	0	0	0	0	0	0	0	0	0	14.8007	0	0	0	0	0	2.46679	0.961538	Low	187765
Borabu	Nyamira	141114	142517	144331	145975	147424	148829	0	0	0	0	0	0	0	0	0	0	0	0	0	0	0	0	0	0	0	0	No case reported	145032
Budalangi	Busia	79545.5	81115.9	82399.7	83683.8	84848.5	86120.2	0	0	0	0	0	0	0	0	0	0	0	0	0	0	0	0	0	0	0	0	No case reported	82952.3
Bumula	Bungoma	212194	215589	219119	222476	225685	228777	0	0	0	0	0	0	0	0	0	0	0	0	0	0	0	0	0	0	0	0	No case reported	220640
Bura	Tana River	143897	145955	150888	156330	162661	168620	0	0	153	14	0	0	542	31	0	0	0	0	0	104.827	0	346.703	0	0	75.255	14.4231	High	154725
Bureti	Kericho	205682	212119	217764	223386	228961	234610	0	0	0	0	0	0	0	0	0	0	0	0	0	0	0	0	0	0	0	0	No case reported	220420
Butere	Kakamega	167273	169576	172386	175033	177453	180092	0	0	0	0	0	0	0	0	0	0	0	0	0	0	0	0	0	0	0	0	No case reported	173635
Butula	Busia	143884	146127	148516	150765	152914	155103	0	0	0	0	0	0	0	0	0	0	0	0	0	0	0	0	0	0	0	0	No case reported	149551
Buuri	Meru	162292	164029	165785	167714	169379	170886	0	0	0	0	0	0	15	6	0	0	0	0	0	0	0	8.94379	0	0	1.49063	1.92308	Low	166681
Central Imenti	Meru	141922	143929	145475	146941	148309	149574	0	0	0	0	0	0	0	0	0	0	0	0	0	0	0	0	0	0	0	0	No case reported	146025
Changamwe	Mombasa	152801	155446	158671	162680	165416	168511	77	20	1	1	0	0	1	1	0	0	0	0	50.3922	0.64331	0	0.614705	0	0	8.60838	7.05128	Medium	160587
Chepalungu	Bomet	215070	220651	226438	232367	238243	244044	0	0	0	0	0	0	0	0	0	0	0	0	0	0	0	0	0	0	0	0	No case reported	229469
Cherangany	Trans Nzoia	252602	259250	266116	273045	279915	286600	2	1	0	0	0	0	6	5	0	0	0	0	0.791759	0	0	2.19744	0	0	0.4982	1.92308	Low	269588
Chesumei	Nandi	155238	160346	164672	168840	173213	177352	0	0	0	0	0	0	0	0	0	0	0	0	0	0	0	0	0	0	0	0	No case reported	166610
Chuka/Igambang'Ombe	Tharaka-Nithi	142372	144273	145867	147225	148588	149870	0	0	0	0	8	1	54	6	0	0	0	0	0	0	5.48443	36.6786	0	0	7.02717	2.24359	Low	146366
Daadab	Garissa	262154	285612	308727	333308	359885	388206	466	7	214	18	9	5	627	26	0	0	48	4	177.758	74.9268	2.91519	188.114	0	12.3646	76.0132	19.2308	High	322982
Dagoretti North	Nairobi	172465	177088	183067	186515	192325	197364	146	24	4	2	58	20	0	0	95	9	0	0	84.655	2.25877	31.6824	0	49.3956	0	27.9986	17.6282	Medium	184804
Dagoretti South	Nairobi	315948	325771	334091	343733	352809	361959	53	15	3	2	14	6	0	0	0	0	0	0	16.7749	0.920893	4.19048	0	0	0	3.64772	7.37179	Medium	339051
Eldama Ravine	Baringo	120938	123541	126873	130144	133678	136800	0	0	0	0	0	0	0	0	0	0	0	0	0	0	0	0	0	0	0	0	No case reported	128662
Eldas	Wajir	136036	148719	160807	173642	187816	202584	13	3	134	12	0	0	0	0	0	0	0	0	9.5563	90.1029	0	0	0	0	16.6099	4.80769	Medium	168267
Embakasi Central	Nairobi	245108	251237	259783	266628	275921	283361	35	16	1	1	22	7	0	0	0	0	0	0	14.2794	0.398031	8.4686	0	0	0	3.85767	7.69231	Medium	263673
Embakasi East	Nairobi	316791	332176	339496	353505	361342	369933	312	37	13	5	454	35	0	0	13	6	0	0	98.4877	3.91358	133.728	0	3.5977	0	39.9544	26.6026	High	345541
Embakasi North	Nairobi	246219	254855	262601	268825	276915	283928	0	0	0	0	0	0	0	0	0	0	0	0	0	0	0	0	0	0	0	0	No case reported	265557
Embakasi South	Nairobi	230426	232107	239490	243308	249945	255993	17	9	0	0	93	17	0	0	4	3	0	0	7.37764	0	38.8324	0	1.60035	0	7.96841	9.29487	Medium	241878
Embakasi West	Nairobi	253146	262003	270759	277108	285292	292899	204	31	1	1	225	29	0	0	7	2	0	0	80.586	0.381675	83.0999	0	2.45362	0	27.7535	20.1923	Medium	273535
Emgwen	Nandi	177073	180360	185056	189786	194432	199139	0	0	0	0	0	0	0	0	0	0	0	0	0	0	0	0	0	0	0	0	No case reported	187641
Emuhaya	Vihiga	100934	103330	104998	106579	108037	109524	0	0	0	0	0	0	0	0	0	0	0	0	0	0	0	0	0	0	0	0	No case reported	105567
Emurua Dikirr	Narok	118593	121653	124729	127907	130983	134419	0	0	0	0	0	0	0	0	0	0	0	0	0	0	0	0	0	0	0	0	No case reported	126381
Endebess	Trans Nzoia	113223	116961	119849	123002	126077	129214	0	0	0	0	0	0	0	0	0	0	0	0	0	0	0	0	0	0	0	0	No case reported	121388
Fafi	Garissa	211533	227676	246144	266125	287341	309937	503	7	343	23	2	2	566	21	0	0	7	2	237.788	150.653	0.812534	212.682	0	2.25853	100.699	17.6282	High	258126
Funyula	Busia	106665	108353	110077	111746	113337	114915	0	0	0	0	0	0	0	0	0	0	0	0	0	0	0	0	0	0	0	0	No case reported	110849
Galole	Tana River	81628.2	84120.1	85847.1	87604.2	89222	90983.4	0	0	4	4	0	0	2	1	0	0	0	0	0	4.7551	0	2.28299	0	0	1.17302	1.60256	Low	86567.5
Ganze	Kilifi	155646	158203	161358	164376	167329	170300	1	1	1	1	0	0	1	1	0	0	0	0	0.642485	0.632101	0	0.608361	0	0	0.313825	0.961538	Low	162869
Garissa Township	Garissa	189554	205009	221206	239676	258450	279223	0	0	0	0	0	0	76	8	0	0	0	0	0	0	0	31.7094	0	0	5.28491	2.5641	Low	232186
Garsen	Tana River	117237	120287	122651	124886	127131	129337	0	0	609	47	0	0	0	0	0	0	0	0	0	506.29	0	0	0	0	84.3817	15.0641	High	123588
Gatanga	Murang'a	189475	191465	192752	193758	195048	195738	1	1	0	0	0	0	69	2	0	0	0	0	0.527775	0	0	35.6114	0	0	6.02319	0.961538	Low	193039
Gatundu North	Kiambu	119931	120618	121365	122101	122751	123380	4	2	0	0	0	0	0	0	0	0	0	0	3.33526	0	0	0	0	0	0.555877	0.641026	Low	121691
Gatundu South	Kiambu	117119	118347	119203	119879	120501	121027	20	5	0	0	0	0	6	5	0	0	0	0	17.0766	0	0	5.00503	0	0	3.68027	3.20513	Medium	119346
Gem	Siaya	191805	193907	196171	198384	200417	202484	9	2	4	2	18	3	22	3	0	0	0	0	4.69228	2.06285	9.17565	11.0896	0	0	4.5034	3.20513	Medium	197194
Gichugu	Kirinyaga	134490	135670	136637	137445	138136	138747	19	6	0	0	6	4	0	0	0	0	0	0	14.1275	0	4.39121	0	0	0	3.08645	3.20513	Medium	136854
Gilgil	Nakuru	185308	190171	195255	200392	205208	210281	42	5	0	0	3	2	0	0	0	0	0	0	22.665	0	1.53645	0	0	0	4.03357	2.24359	Low	197769
Githunguri	Kiambu	170600	171672	172849	173763	174577	175406	16	5	0	0	0	0	3	1	0	0	0	0	9.37869	0	0	1.72649	0	0	1.85086	1.92308	Low	173144
Hamisi	Vihiga	168717	173007	175876	178564	181091	183480	0	0	245	4	0	0	0	0	0	0	0	0	0	141.613	0	0	0	0	23.6021	1.28205	Low	176789
Homa Bay Town	Homa Bay	106928	108548	109814	111030	112169	113253	31	6	0	0	0	0	0	0	0	0	0	0	28.9915	0	0	0	0	0	4.83192	1.92308	Low	110290
Igembe Central	Meru	226835	229354	231984	234533	236731	238690	0	0	3	1	0	0	0	0	0	0	0	0	0	1.30802	0	0	0	0	0.218004	0.320513	Low	233021
Igembe North	Meru	170153	172986	174687	176250	177700	179309	0	0	0	0	0	0	0	0	0	0	0	0	0	0	0	0	0	0	0	0	No case reported	175181
Igembe South	Tharaka-Nithi	28976.4	29263.5	29578.8	29851.5	30115.5	30386.9	0	0	57	6	0	0	0	0	0	0	0	0	0	194.782	0	0	0	0	32.4637	1.92308	Low	29695.4
Igembe South	Meru	151177	152261	153741	155497	156821	158159	0	0	57	6	0	0	0	0	0	0	0	0	0	37.4356	0	0	0	0	6.23927	1.92308	Low	154610
Ijara	Garissa	121551	129940	140460	151544	163634	176543	0	0	0	0	0	0	0	0	0	0	0	0	0	0	0	0	0	0	0	0	No case reported	147279
Ikolomani	Kakamega	124281	126248	128293	130210	132170	133946	0	0	0	0	0	0	0	0	0	0	0	0	0	0	0	0	0	0	0	0	No case reported	129191
Isiolo North	Isiolo	118566	119162	120582	121998	123334	124742	0	0	0	0	0	0	129	21	0	0	0	0	0	0	0	105.739	0	0	17.6232	6.73077	Medium	121397
Isiolo South	Isiolo	58676.8	57725	58297.1	58908.9	59265.3	59982.6	0	0	0	0	0	0	4	4	0	0	0	0	0	0	0	6.79015	0	0	1.13169	1.28205	Low	58809.3
Jomvu	Mombasa	140730	147837	151318	152895	155794	158791	0	0	0	0	0	0	1	1	0	0	0	0	0	0	0	0.654045	0	0	0.109007	0.320513	Low	151227
Juja	Kiambu	143043	143535	144419	145254	146085	146718	41	7	0	0	0	0	2	2	0	0	0	0	28.6627	0	0	1.3769	0	0	5.0066	2.88462	Low	144842
Kabete	Kiambu	134509	134911	135826	136665	137298	137770	2	1	0	0	0	0	0	0	0	0	0	0	1.48689	0	0	0	0	0	0.247815	0.320513	Low	136163
Kabondo Kasipul	Homa Bay	124298	127373	128517	129588	130665	132216	0	0	0	0	0	0	0	0	0	0	0	0	0	0	0	0	0	0	0	0	No case reported	128776
Kabuchai	Bungoma	169456	172347	175265	177795	180345	182858	0	0	0	0	0	0	0	0	0	0	0	0	0	0	0	0	0	0	0	0	No case reported	176344
Kacheliba	West Pokot	196010	204742	210104	215442	220851	226465	0	0	0	0	0	0	6	2	0	0	0	0	0	0	0	2.78497	0	0	0.464162	0.641026	Low	212269
Kaiti	Makueni	136247	137112	138499	139844	141177	142405	0	0	0	0	0	0	0	0	5	2	0	0	0	0	0	0	3.54165	0	0.590275	0.641026	Low	139214
Kajiado Central	Kajiado	131274	136078	139644	143207	146761	150350	0	0	0	0	0	0	0	0	1	1	0	0	0	0	0	0	0.681381	0	0.113563	0.320513	Low	141219
Kajiado East	Kajiado	158908	162546	167186	171583	176104	180263	0	0	0	0	0	0	0	0	5	4	0	0	0	0	0	0	2.83923	0	0.473205	1.28205	Low	169432
Kajiado North	Kajiado	249867	256846	263435	270258	276637	283684	0	0	0	0	0	0	0	0	42	5	0	0	0	0	0	0	15.1823	0	2.53039	1.60256	Low	266788
Kajiado South	Kajiado	171915	177191	181914	186562	191181	195881	0	0	0	0	0	0	0	0	0	0	0	0	0	0	0	0	0	0	0	0	No case reported	184107
Kajiado West	Kajiado	152049	155876	160125	164121	168270	172193	0	0	1	1	0	0	0	0	597	24	0	0	0	0.641536	0	0	354.788	0	59.2382	8.01282	High	162106
Kaloleni	Kilifi	197584	200916	204689	208563	212278	215943	0	0	0	0	0	0	0	0	0	0	0	0	0	0	0	0	0	0	0	0	No case reported	206662
Kamukunji	Nairobi	263862	271158	277359	287351	293922	304015	101	28	9	3	64	20	0	0	4	3	0	0	38.2776	3.3191	23.0748	0	1.36091	0	11.0054	17.3077	Medium	282944
Kandara	Murang'a	175507	177189	178304	179210	180164	180866	398	21	0	0	0	0	1	1	0	0	0	0	226.771	0	0	0.558006	0	0	37.8882	7.05128	Medium	178540
Kanduyi	Bungoma	278806	283617	288085	292427	296712	300867	0	0	0	0	0	0	0	0	0	0	0	0	0	0	0	0	0	0	0	0	No case reported	290086
Kangema	Murang'a	85426.7	85787.3	86355	86848	87332.1	87704.4	3	3	0	0	0	0	0	0	0	0	1	1	3.51178	0	0	0	0	1.14019	0.775329	1.28205	Low	86575.6
Kangundo	Machakos	106098	106953	108142	109178	110256	111157	1	1	0	0	1	1	0	0	0	0	0	0	0.942527	0	0.924708	0	0	0	0.311206	0.641026	Low	108631
Kapenguria	West Pokot	166046	167313	171730	176354	180608	184998	0	0	0	0	0	0	68	15	0	0	0	0	0	0	0	38.5589	0	0	6.42648	4.80769	Medium	174508
Kapseret	Uasin Gishu	191855	197741	203279	207863	212365	218325	0	0	0	0	0	0	0	0	0	0	0	0	0	0	0	0	0	0	0	0	No case reported	205238
Karachuonyo	Homa Bay	157021	158709	160457	162273	164001	165658	2	1	0	0	0	0	0	0	0	0	0	0	1.27372	0	0	0	0	0	0.212286	0.320513	Low	161353
Kasarani	Nairobi	267828	276892	283818	292432	300208	307880	115	38	7	2	81	21	0	0	47	5	0	0	42.938	2.52806	28.5394	0	15.6558	0	14.9436	21.1538	Medium	288176
Kasipul	Homa Bay	128595	130442	132037	133501	134851	136200	4	2	0	0	0	0	0	0	0	0	0	0	3.11053	0	0	0	0	0	0.518422	0.641026	Low	132604
Kathiani	Machakos	118036	118906	120182	121322	122496	123470	0	0	0	0	1	1	0	0	0	0	0	0	0	0	0.832069	0	0	0	0.138678	0.320513	Low	120736
Keiyo North	Elgeyo-Marakwet	93684.9	96661	99210	101809	104314	106876	0	0	0	0	0	0	0	0	0	0	0	0	0	0	0	0	0	0	0	0	No case reported	100426
Keiyo South	Elgeyo-Marakwet	137177	141413	145032	148644	152292	156113	0	0	0	0	0	0	0	0	0	0	0	0	0	0	0	0	0	0	0	0	No case reported	146778
Kesses	Uasin Gishu	198434	203371	208682	214570	220715	225283	0	0	0	0	0	0	0	0	0	0	0	0	0	0	0	0	0	0	0	0	No case reported	211842
Khwisero	Kakamega	119122	120590	122561	124359	126239	128017	0	0	0	0	0	0	0	0	0	0	0	0	0	0	0	0	0	0	0	0	No case reported	123481
Kiambaa	Kiambu	138447	140013	140790	141757	142238	142721	32	8	0	0	0	0	2	1	0	0	0	0	23.1136	0	0	1.41086	0	0	4.08741	2.88462	Low	140994
Kiambu	Kiambu	121371	122314	123287	124004	124790	125256	16	5	0	0	0	0	24	4	0	0	0	0	13.1827	0	0	19.3542	0	0	5.42283	2.88462	Low	123503
Kibra	Nairobi	289694	298118	307241	315248	324363	332695	249	28	5	4	96	24	0	0	6	4	0	0	85.9527	1.67719	31.2458	0	1.84978	0	20.1209	19.2308	Medium	311226
Kibwezi East	Makueni	151617	153337	155092	156668	158134	159522	0	0	0	0	0	0	0	0	0	0	0	0	0	0	0	0	0	0	0	0	No case reported	155728
Kibwezi West	Makueni	192097	194119	196073	197992	199811	201598	0	0	0	0	0	0	0	0	0	0	0	0	0	0	0	0	0	0	0	0	No case reported	196948
Kieni	Nyeri	206304	207668	209322	210817	212110	213603	0	0	0	0	0	0	0	0	0	0	0	0	0	0	0	0	0	0	0	0	No case reported	209971
Kigumo	Murang'a	137777	137879	139001	139825	140649	141277	7	6	0	0	0	0	0	0	0	0	0	0	5.08067	0	0	0	0	0	0.846779	1.92308	Low	139401
Kiharu	Murang'a	206738	208930	210394	211631	212780	213859	10	5	0	0	0	0	0	0	0	0	6	3	4.83704	0	0	0	0	2.80559	1.27377	2.5641	Low	210722
Kikuyu	Kiambu	137063	137052	138478	139032	139944	140222	2	1	0	0	0	0	0	0	0	0	0	0	1.45918	0	0	0	0	0	0.243197	0.320513	Low	138632
Kilgoris	Narok	253648	258173	265039	271797	278383	284734	0	0	0	0	0	0	0	0	0	0	0	0	0	0	0	0	0	0	0	0	No case reported	268629
Kilifi North	Kilifi	265543	270614	276025	280991	286013	290991	7	3	5	3	12	5	0	0	0	0	0	0	2.6361	1.84765	4.34743	0	0	0	1.47186	3.52564	Medium	278363
Kilifi South	Kilifi	223699	229323	233590	238057	242331	246392	25	11	0	0	0	0	1	1	0	0	0	0	11.1757	0	0	0.420068	0	0	1.93264	3.84615	Medium	235565
Kilome	Makueni	119916	121694	122803	124185	125125	126438	0	0	0	0	0	0	0	0	0	0	0	0	0	0	0	0	0	0	0	0	No case reported	123360
Kimilili	Bungoma	154318	156795	159215	161701	164201	166449	0	0	0	0	0	0	0	0	0	0	0	0	0	0	0	0	0	0	0	0	No case reported	160446
Kiminini	Trans Nzoia	246903	254485	261194	267778	274198	280970	5	3	0	0	0	0	0	0	0	0	0	0	2.02509	0	0	0	0	0	0.337514	0.961538	Low	264255
Kinango	Kwale	256984	261739	266779	271574	276565	281129	0	0	0	0	0	0	0	0	0	0	0	0	0	0	0	0	0	0	0	0	No case reported	269128
Kinangop	Nyandarua	214832	216640	218086	219432	220682	221798	0	0	0	0	0	0	0	0	0	0	0	0	0	0	0	0	0	0	0	0	No case reported	218578
Kipipiri	Nyandarua	109213	109613	110494	111141	111668	112196	0	0	0	0	0	0	0	0	0	0	0	0	0	0	0	0	0	0	0	0	No case reported	110721
Kipkelion East	Kericho	151556	155906	160159	164297	168271	172374	0	0	0	0	0	0	0	0	0	0	0	0	0	0	0	0	0	0	0	0	No case reported	162094
Kipkelion West	Kericho	117197	120319	123490	126782	129870	133073	0	0	0	0	0	0	0	0	0	0	0	0	0	0	0	0	0	0	0	0	No case reported	125122
Kirinyaga Central	Kirinyaga	122717	123798	124677	125337	125975	126539	3	3	0	0	6	3	0	0	0	0	0	0	2.44465	0	4.81245	0	0	0	1.20952	1.92308	Low	124840
Kisauni	Mombasa	275249	279612	284868	288888	294006	298428	134	17	2	1	0	0	1	1	23	9	0	0	48.6831	0.715276	0	0.346154	7.82297	0	9.59459	8.97436	Medium	286842
Kisumu Central	Kisumu	209773	213184	215949	217883	220627	222605	0	0	0	0	0	0	0	0	1	1	0	0	0	0	0	0	0.453254	0	0.0755423	0.320513	Low	216670
Kisumu East	Kisumu	171308	172426	174522	176887	178302	180400	4	2	0	0	0	0	0	0	42	3	0	0	2.33497	0	0	0	23.5556	0	4.31509	1.60256	Low	175641
Kisumu West	Kisumu	161347	163638	165704	167514	169490	171194	44	8	0	0	0	0	0	0	0	0	0	0	27.2704	0	0	0	0	0	4.54507	2.5641	Low	166481
Kitui Central	Kitui	117565	118872	120196	121341	122449	123511	0	0	0	0	0	0	0	0	0	0	0	0	0	0	0	0	0	0	0	0	No case reported	120656
Kitui East	Kitui	139921	141641	143124	144578	145888	147126	0	0	0	0	0	0	0	0	0	0	0	0	0	0	0	0	0	0	0	0	No case reported	143713
Kitui Rural	Kitui	156227	158061	159669	161218	162659	164172	0	0	0	0	0	0	0	0	0	0	0	0	0	0	0	0	0	0	0	0	No case reported	160334
Kitui South	Kitui	199068	200495	202680	204635	206700	208204	0	0	0	0	0	0	0	0	0	0	0	0	0	0	0	0	0	0	0	0	No case reported	203630
Kitui West	Kitui	115334	116955	118154	119300	120373	121364	0	0	0	0	0	0	0	0	0	0	0	0	0	0	0	0	0	0	0	0	No case reported	118580
Kitutu Chache North	Kisii	125574	127453	129028	130407	131836	132999	0	0	0	0	0	0	0	0	0	0	0	0	0	0	0	0	0	0	0	0	No case reported	129550
Kitutu Chache South	Kisii	120872	121541	122752	124918	126082	126835	0	0	0	0	0	0	0	0	0	0	0	0	0	0	0	0	0	0	0	0	No case reported	123833
Kitutu Masaba	Nyamira	236651	238576	241412	244256	246874	249258	0	0	0	0	0	0	0	0	0	0	0	0	0	0	0	0	0	0	0	0	No case reported	242838
Konoin	Bomet	186574	191774	196302	200862	205612	210987	0	0	0	0	0	0	0	0	0	0	0	0	0	0	0	0	0	0	0	0	No case reported	198685
Kuresoi North	Nakuru	166170	170514	175090	179140	183537	188593	0	0	0	0	0	0	0	0	0	0	0	0	0	0	0	0	0	0	0	0	No case reported	177174
Kuresoi South	Nakuru	139181	142523	146236	150024	153719	157535	0	0	0	0	0	0	0	0	0	0	0	0	0	0	0	0	0	0	0	0	No case reported	148203
Kuria East	Migori	123031	124934	126513	127961	129221	130505	0	0	0	0	0	0	0	0	0	0	0	0	0	0	0	0	0	0	0	0	No case reported	127027
Kuria West	Migori	176594	178387	180548	182493	184488	186201	47	5	0	0	0	0	0	0	0	0	0	0	26.6147	0	0	0	0	0	4.43579	1.60256	Low	181452
Kwanza	Trans Nzoia	127341	130169	133863	137480	140922	144350	2	2	0	0	0	0	9	8	0	0	0	0	1.57058	0	0	6.54641	0	0	1.35283	3.20513	Medium	135688
Lafey	Mandera	219477	237883	257558	278970	300846	324722	0	0	0	0	0	0	0	0	0	0	0	0	0	0	0	0	0	0	0	0	No case reported	269909
Lagdera	Garissa	152274	168771	182736	197648	213816	230808	0	0	0	0	0	0	0	0	0	0	0	0	0	0	0	0	0	0	0	0	No case reported	191009
Laikipia East	Laikipia	119390	123821	127097	130351	133566	136582	0	0	0	0	0	0	0	0	0	0	0	0	0	0	0	0	0	0	0	0	No case reported	128468
Laikipia North	Laikipia	109481	112161	115160	117958	120946	123841	0	0	0	0	0	0	0	0	0	0	0	0	0	0	0	0	0	0	0	0	No case reported	116591
Laikipia West	Laikipia	264253	270693	277714	284856	292135	299138	0	0	0	0	0	0	0	0	0	0	0	0	0	0	0	0	0	0	0	0	No case reported	281465
Laisamis	Marsabit	75322	76825.6	77697.9	78530.4	79206.6	79932.6	0	0	0	0	0	0	0	0	0	0	0	0	0	0	0	0	0	0	0	0	No case reported	77919.2
Lamu East	Lamu	8594.81	9107.72	9260.49	9419.96	9557.61	9727.37	0	0	0	0	0	0	0	0	0	0	0	0	0	0	0	0	0	0	0	0	No case reported	9277.99
Lamu West	Lamu	110461	112211	114586	116498	118923	120896	0	0	0	0	0	0	0	0	0	0	0	0	0	0	0	0	0	0	0	0	No case reported	115596
Langata	Nairobi	182760	188157	193642	199037	204500	210641	33	16	0	0	138	23	0	0	2	1	0	0	18.0564	0	71.2656	0	0.977997	0	15.05	12.8205	Medium	196456
Lari	Kiambu	142396	143236	144200	145143	145980	146526	0	0	0	0	0	0	0	0	0	0	0	0	0	0	0	0	0	0	0	0	No case reported	144580
Likoni	Mombasa	183046	188042	191388	195056	197927	201480	22	11	1	1	0	0	7	3	1	1	0	0	12.0188	0.531796	0	3.58871	0.505236	0	2.77409	5.12821	Medium	192823
Likuyani	Bungoma	152978	156536	159336	161725	164201	166419	0	0	0	0	0	0	0	0	0	0	0	0	0	0	0	0	0	0	0	0	No case reported	160199
Limuru	Kiambu	144994	147335	148446	149351	150116	150930	0	0	0	0	0	0	0	0	0	0	0	0	0	0	0	0	0	0	0	0	No case reported	148529
Loima	Turkana	165162	171136	176641	181557	186811	190620	0	0	0	0	0	0	0	0	1	1	0	0	0	0	0	0	0.5353	0	0.0892166	0.320513	Low	178655
Luanda	Vihiga	115213	117344	119113	121093	122761	124339	0	0	0	0	0	0	0	0	0	0	0	0	0	0	0	0	0	0	0	0	No case reported	119977
Lugari	Bungoma	127269	129374	131618	133772	135671	137489	0	0	0	0	0	0	0	0	0	0	0	0	0	0	0	0	0	0	0	0	No case reported	132532
Lugari	Kakamega	70595	72520	73782	74885.3	76051.7	76911.2	0	0	0	0	0	0	0	0	0	0	0	0	0	0	0	0	0	0	0	0	No case reported	74124.2
Lungalunga	Kwale	174481	177923	181462	185145	188626	191968	0	0	0	0	0	0	0	0	0	0	0	0	0	0	0	0	0	0	0	0	No case reported	183268
Lurambi	Kakamega	189456	192531	195462	198322	201193	203978	0	0	0	0	0	0	0	0	0	0	0	0	0	0	0	0	0	0	0	0	No case reported	196824
Maara	Tharaka-Nithi	129136	130675	132023	133434	134597	135708	0	0	1	1	1	1	19	5	0	0	0	0	0	0.765257	0.757441	14.2393	0	0	2.627	2.24359	Low	132596
Machakos Town	Machakos	217520	220574	222852	224925	226918	228861	0	0	0	0	12	6	0	0	0	0	0	0	0	0	5.38474	0	0	0	0.897457	1.92308	Low	223608
Magarini	Kilifi	197558	200933	204941	208867	212729	216425	4	3	0	0	0	0	0	0	0	0	0	0	2.02472	0	0	0	0	0	0.337454	0.961538	Low	206909
Makadara	Nairobi	207353	213417	220014	225357	231709	237850	38	20	3	2	90	23	0	0	4	3	0	0	18.3262	1.4057	40.9066	0	1.7263	0	10.3941	15.3846	Medium	222617
Makueni	Makueni	219028	222763	225159	227242	229275	231174	0	0	0	0	0	0	0	0	0	0	0	0	0	0	0	0	0	0	0	0	No case reported	225773
Malava	Kakamega	243741	247028	250907	254865	258528	262190	0	0	0	0	0	0	0	0	0	0	0	0	0	0	0	0	0	0	0	0	No case reported	252876
Malindi	Kilifi	214546	220535	224905	229190	233376	237589	3	3	0	0	0	0	2	2	0	0	0	0	1.3983	0	0	0.87264	0	0	0.378491	1.60256	Low	226690
Mandera East	Mandera	274135	297659	321567	347256	374967	404262	0	0	1159	19	0	0	0	0	0	0	0	0	0	389.372	0	0	0	0	64.8954	6.08974	High	336641
Mandera North	Mandera	287130	309327	334033	360859	388994	418897	0	0	9	5	0	0	0	0	0	0	0	0	0	2.90954	0	0	0	0	0.484923	1.60256	Low	349873
Mandera South	Mandera	378007	412272	445197	479988	518233	559185	0	0	6	2	0	0	0	0	0	0	0	0	0	1.45535	0	0	0	0	0.242558	0.641026	Low	465480
Mandera West	Mandera	304203	327651	353579	382840	413260	446706	0	0	0	0	0	0	0	0	0	0	0	0	0	0	0	0	0	0	0	0	No case reported	371373
Manyatta	Embu	208655	211073	213346	215401	217400	219260	1	1	0	0	10	4	0	0	0	0	0	0	0.479261	0	4.68721	0	0	0	0.861079	1.60256	Low	214189
Maragwa	Murang'a	173662	174888	175909	177133	177785	178740	123	15	0	0	0	0	0	0	0	0	0	0	70.8272	0	0	0	0	0	11.8045	4.80769	Medium	176353
Marakwet East	Elgeyo-Marakwet	105517	108635	111594	114391	117245	120179	0	0	0	0	0	0	320	9	0	0	0	0	0	0	0	279.742	0	0	46.6237	2.88462	Medium	112927
Marakwet West	Elgeyo-Marakwet	99800	102152	104838	107665	110427	113089	0	0	0	0	0	0	0	0	0	0	0	0	0	0	0	0	0	0	0	0	No case reported	106328
Masinga	Machakos	143071	145036	146513	147970	149186	150468	0	0	0	0	1	1	0	0	0	0	0	0	0	0	0.682533	0	0	0	0.113755	0.320513	Low	147041
Matayos	Busia	144381	147017	149279	151597	153762	155942	0	0	0	0	0	0	0	0	0	0	0	0	0	0	0	0	0	0	0	0	No case reported	150330
Mathare	Nairobi	257178	264375	273550	279246	287962	294300	27	15	9	3	2	2	0	0	0	0	0	0	10.4986	3.40425	0.731129	0	0	0	2.43899	6.41026	Medium	276102
Mathioya	Murang'a	99689.9	100883	101620	102206	102674	103142	0	0	0	0	0	0	0	0	0	0	0	0	0	0	0	0	0	0	0	0	No case reported	101703
Mathira	Nyeri	163222	164407	165487	166477	167293	168134	0	0	0	0	0	0	0	0	0	0	0	0	0	0	0	0	0	0	0	0	No case reported	165837
Matuga	Kwale	170193	173710	177446	180729	183994	186909	0	0	0	0	0	0	0	0	0	0	0	0	0	0	0	0	0	0	0	0	No case reported	178830
Matungu	Kakamega	176347	179561	182241	185125	187677	190132	0	0	0	0	0	0	0	0	0	0	0	0	0	0	0	0	0	0	0	0	No case reported	183514
Matungulu	Machakos	145266	147033	148493	149991	151249	152659	10	6	0	0	1	1	0	0	0	0	0	0	6.88394	0	0.673434	0	0	0	1.25956	2.24359	Low	149115
Mavoko	Machakos	169359	171310	173509	175372	176799	178772	0	0	0	0	37	10	8	3	19	4	0	0	0	0	21.3246	4.56174	10.7467	0	6.1055	5.44872	Medium	174187
Mbeere North	Embu	104162	105031	106159	107182	108175	109123	4	2	0	0	6	4	0	0	0	0	0	0	3.84017	0	5.65193	0	0	0	1.58202	1.92308	Low	106639
Mbeere South	Embu	154463	156205	157798	159508	160892	162260	84	13	0	0	33	13	0	0	0	0	0	0	54.3818	0	20.9128	0	0	0	12.5491	8.33333	Medium	158521
Mbita	Homa Bay	128461	130372	131903	133389	134768	136108	1	1	0	0	0	0	0	0	0	0	0	0	0.778449	0	0	0	0	0	0.129742	0.320513	Low	132500
Mbooni	Makueni	218564	221169	223663	225912	227939	229903	0	0	0	0	0	0	0	0	0	0	0	0	0	0	0	0	0	0	0	0	No case reported	224525
Mogotio	Baringo	53548.7	55664.3	57189.8	58599	60073.9	61465.9	0	0	0	0	0	0	0	0	0	0	0	0	0	0	0	0	0	0	0	0	No case reported	57756.9
Moiben	Uasin Gishu	172498	175737	180449	184813	189690	194320	0	0	0	0	0	0	0	0	0	0	0	0	0	0	0	0	0	0	0	0	No case reported	182918
Molo	Nakuru	154188	159262	163787	168430	172827	176460	1	1	0	0	0	0	0	0	0	0	0	0	0.648557	0	0	0	0	0	0.108093	0.320513	Low	165826
Mosop	Nandi	169768	174010	178765	183223	187842	192503	0	0	0	0	0	0	0	0	0	0	0	0	0	0	0	0	0	0	0	0	No case reported	181019
Moyale	Marsabit	118471	120633	122119	123566	124852	126322	34	4	0	0	0	0	0	0	0	0	0	0	28.699	0	0	0	0	0	4.78317	1.28205	Low	122661
Msambweni	Kwale	163465	167097	170186	173300	176368	179718	0	0	0	0	0	0	0	0	0	0	0	0	0	0	0	0	0	0	0	0	No case reported	171689
Mt. Elgon	Bungoma	185498	187307	190238	193213	195981	198679	0	0	0	0	0	0	0	0	0	0	0	0	0	0	0	0	0	0	0	0	No case reported	191819
Muhoroni	Kisumu	165655	168027	170274	172171	174185	175770	4	1	0	0	0	0	0	0	0	0	0	0	2.41465	0	0	0	0	0	0.402442	0.320513	Low	171014
Mukurweini	Nyeri	95280.4	96212.6	96853.9	97475.2	97977.3	98406.9	0	0	0	0	0	0	0	0	0	0	0	0	0	0	0	0	0	0	0	0	No case reported	97034.4
Mumias East	Kakamega	132372	134423	136420	138595	140822	142443	0	0	0	0	0	0	0	0	0	0	0	0	0	0	0	0	0	0	0	0	No case reported	137513
Mumias West	Kakamega	120845	122569	124868	126597	128352	130406	0	0	0	0	0	0	0	0	0	0	0	0	0	0	0	0	0	0	0	0	No case reported	125606
Mvita	Mombasa	158458	160180	163868	167455	170200	173803	57	19	3	2	0	0	0	0	26	7	0	0	35.9716	1.87289	0	0	15.2761	0	8.85343	8.97436	Medium	165661
Mwala	Machakos	191428	194297	196305	198214	200013	201701	4	3	0	0	6	3	0	0	0	0	0	0	2.08955	0	3.05647	0	0	0	0.85767	1.92308	Low	196993
Mwatate	Taita Taveta	80222.4	80883.9	82501.1	84056.5	85512.5	86970.8	0	0	0	0	0	0	0	0	0	0	0	0	0	0	0	0	0	0	0	0	No case reported	83357.9
Mwea	Kirinyaga	229307	231720	232990	234236	235383	236723	151	15	0	0	56	19	0	0	0	0	0	0	65.8507	0	24.0354	0	0	0	14.981	10.8974	Medium	233393
Mwingi Central	Kitui	192477	194218	196353	198212	200108	201751	0	0	0	0	0	0	0	0	0	0	0	0	0	0	0	0	0	0	0	0	No case reported	197187
Mwingi North	Kitui	163124	165387	167018	168697	170160	171597	0	0	0	0	0	0	0	0	0	0	0	0	0	0	0	0	0	0	0	0	No case reported	167664
Mwingi West	Kitui	95200.4	96327.9	97405.6	98391.2	99263.7	100133	0	0	0	0	0	0	0	0	0	0	0	0	0	0	0	0	0	0	0	0	No case reported	97786.9
Naivasha	Nakuru	292055	299820	307644	315460	323461	331274	34	12	0	0	8	2	0	0	0	0	0	0	11.6416	0	2.6004	0	0	0	2.37368	4.48718	Medium	311619
Nakuru Town East	Nakuru	229186	236808	243304	249582	255777	262266	48	12	0	0	5	5	0	0	0	0	0	0	20.9437	0	2.05504	0	0	0	3.83312	5.44872	Medium	246154
Nakuru Town West	Nakuru	181189	186397	191317	196320	201248	206113	124	15	0	0	2	2	0	0	0	0	0	0	68.4368	0	1.04539	0	0	0	11.5804	5.44872	Medium	193764
Nambale	Busia	112711	114130	115939	117660	119399	121157	0	0	0	0	1	1	9	6	0	0	0	0	0	0	0.862525	7.64918	0	0	1.41862	2.24359	Low	116833
Nandi Hills	Nandi	138554	143461	147240	151106	154954	158768	0	0	0	0	0	0	0	0	0	0	0	0	0	0	0	0	0	0	0	0	No case reported	149014
Narok East	Narok	87222.5	89268.8	91718.8	94189.6	96552	98952.4	0	0	0	0	0	0	0	0	17	5	0	0	0	0	0	0	17.6071	0	2.93451	1.60256	Low	92984
Narok North	Narok	244106	250503	257408	263937	270743	277462	22	7	1	1	0	0	0	0	26	7	0	0	9.01249	0.399196	0	0	9.60321	0	3.16915	4.80769	Medium	260693
Narok South	Narok	241666	247027	253366	260007	266455	272812	0	0	0	0	0	0	0	0	86	11	0	0	0	0	0	0	32.2756	0	5.37927	3.52564	Medium	256889
Narok West	Narok	174601	180655	185523	190275	195009	199821	0	0	0	0	0	0	0	0	0	0	0	0	0	0	0	0	0	0	0	0	No case reported	187647
Navakholo	Kakamega	164117	167761	170395	172991	175498	177963	0	0	0	0	0	0	0	0	0	0	0	0	0	0	0	0	0	0	0	0	No case reported	171454
Ndaragwa	Nyandarua	98625.6	99843	100516	101149	101873	102367	0	0	0	0	0	0	0	0	0	0	0	0	0	0	0	0	0	0	0	0	No case reported	100729
Ndhiwa	Homa Bay	194202	196779	199363	201461	203616	205513	284	9	1	1	0	0	0	0	0	0	0	0	146.24	0.508183	0	0	0	0	24.458	3.20513	Medium	200156
Ndia	Kirinyaga	109732	109714	110672	111405	112066	112282	2	2	0	0	0	0	0	0	0	0	0	0	1.82261	0	0	0	0	0	0.303769	0.641026	Low	110978
Njoro	Nakuru	229081	236601	242857	249079	255310	261487	1	1	0	0	0	0	0	0	0	0	0	0	0.436527	0	0	0	0	0	0.0727545	0.320513	Low	245736
North Horr	Marsabit	86399.8	87150.6	88091.5	88907.4	89745.4	90449.9	0	0	0	0	0	0	0	0	0	0	365	9	0	0	0	0	0	403.539	67.2564	2.88462	Medium	88457.4
North Imenti	Meru	161256	163342	165085	166638	168071	169564	0	0	33	4	9	2	8	2	0	0	0	0	0	20.2031	5.45174	4.80082	0	0	5.07593	2.5641	Low	165659
North Mugirango	Nyamira	143068	145297	147079	148643	150322	151797	0	0	0	0	0	0	0	0	0	0	0	0	0	0	0	0	0	0	0	0	No case reported	147701
Nyakach	Kisumu	146326	147747	149837	151746	153566	154869	0	0	0	0	0	0	0	0	1	1	0	0	0	0	0	0	0.651187	0	0.108531	0.320513	Low	150682
Nyali	Mombasa	233338	237073	241163	246761	251676	256493	1	1	0	0	0	0	0	0	29	12	0	0	0.428563	0	0	0	11.5228	0	1.99189	4.16667	Medium	244418
Nyando	Kisumu	168914	170938	172752	174687	176315	178087	0	0	0	0	0	0	0	0	0	0	0	0	0	0	0	0	0	0	0	0	No case reported	173616
Nyaribari Chache	Kisii	177818	181723	184048	185194	187166	189548	0	0	0	0	0	0	0	0	0	0	0	0	0	0	0	0	0	0	0	0	No case reported	184250
Nyaribari Masaba	Kisii	143602	145587	147359	148895	150409	151894	0	0	0	0	0	0	0	0	0	0	0	0	0	0	0	0	0	0	0	0	No case reported	147958
Nyatike	Migori	166387	168728	170751	172648	174454	176141	245	15	59	12	0	0	0	0	0	0	0	0	147.247	34.9675	0	0	0	0	30.369	8.65385	Medium	171518
Nyeri Town	Nyeri	132446	133341	134124	134915	135657	136248	0	0	0	0	0	0	0	0	0	0	0	0	0	0	0	0	0	0	0	0	No case reported	134455
Ol Jorok	Nyandarua	122169	122304	123446	124402	125023	125786	0	0	0	0	0	0	0	0	0	0	0	0	0	0	0	0	0	0	0	0	No case reported	123855
Ol Kalou	Nyandarua	134189	135068	136009	136900	137592	138395	0	0	0	0	0	0	0	0	0	0	0	0	0	0	0	0	0	0	0	0	No case reported	136359
Othaya	Nyeri	98877	99653.9	100368	100925	101521	101960	0	0	0	0	0	0	0	0	0	0	0	0	0	0	0	0	0	0	0	0	No case reported	100551
Pokot South	West Pokot	190229	195894	200985	205902	211013	216292	0	0	0	0	0	0	156	18	0	0	0	0	0	0	0	75.7641	0	0	12.6273	5.76923	Medium	203386
Rabai	Kilifi	118198	120546	123056	125277	127532	129896	1	1	1	1	0	0	0	0	0	0	0	0	0.846038	0.82956	0	0	0	0	0.279266	0.641026	Low	124084
Rangwe	Homa Bay	115414	117376	118726	120070	121279	122447	11	4	0	0	0	0	0	0	0	0	0	0	9.53095	0	0	0	0	0	1.58849	1.28205	Low	119218
Rarieda	Siaya	163114	165255	167133	169097	170764	172543	0	0	0	0	0	0	0	0	0	0	0	0	0	0	0	0	0	0	0	0	No case reported	167984
Rongai	Nakuru	167699	173316	177914	182564	187083	191877	109	21	0	0	2	2	0	0	0	0	0	0	64.9973	0	1.12414	0	0	0	11.0202	7.37179	Medium	180076
Rongo	Migori	121463	123172	124648	125995	127341	128529	22	5	0	0	0	0	0	0	0	0	0	0	18.1125	0	0	0	0	0	3.01875	1.60256	Low	125191
Roysambu	Nairobi	224803	231086	238624	244382	250344	257188	3	3	0	0	21	12	0	0	0	0	0	0	1.3345	0	8.80044	0	0	0	1.68916	4.80769	Medium	241071
Ruaraka	Nairobi	188470	193564	198398	205691	210401	216925	32	19	6	1	43	16	0	0	0	0	0	0	16.9788	3.09975	21.6736	0	0	0	6.95869	11.5385	Medium	202242
Ruiru	Kiambu	243424	245958	247311	249765	251947	253064	20	8	0	0	0	0	4	4	0	0	0	0	8.21611	0	0	1.6015	0	0	1.63627	3.84615	Medium	248578
Runyenjes	Embu	137390	138988	140475	141903	143201	144398	0	0	0	0	2	1	0	0	0	0	0	0	0	0	1.42374	0	0	0	0.23729	0.320513	Low	141059
Sabatia	Vihiga	149357	151680	154241	156736	159197	161368	0	0	1	1	0	0	0	0	0	0	0	0	0	0.659282	0	0	0	0	0.10988	0.320513	Low	155430
Saboti	Trans Nzoia	233838	239433	245476	251764	257735	264828	14	2	0	0	0	0	23	7	0	0	0	0	5.98704	0	0	9.13555	0	0	2.52043	2.88462	Low	248846
Saku	Marsabit	53531.3	54157.6	54702.9	55261	55755.6	56240.7	0	0	0	0	0	0	0	0	0	0	0	0	0	0	0	0	0	0	0	0	No case reported	54941.5
Samburu East	Samburu	71762.7	73920.8	76043.6	78076.5	80055.4	82202	0	0	0	0	0	0	0	0	0	0	0	0	0	0	0	0	0	0	0	0	No case reported	77010.2
Samburu North	Samburu	102931	106246	109222	112137	115066	117791	0	0	0	0	0	0	0	0	0	0	0	0	0	0	0	0	0	0	0	0	No case reported	110566
Samburu West	Samburu	104230	107222	110048	112739	115626	118528	0	0	0	0	0	0	0	0	0	0	0	0	0	0	0	0	0	0	0	0	No case reported	111399
Seme	Kisumu	119825	121097	122656	123985	125332	126601	67	10	0	0	0	0	0	0	0	0	0	0	55.915	0	0	0	0	0	9.31917	3.20513	Medium	123249
Shinyalu	Kakamega	197902	201903	205213	208424	211308	214214	0	0	0	0	0	0	0	0	0	0	0	0	0	0	0	0	0	0	0	0	No case reported	206494
Sigor	West Pokot	110349	113401	116735	119713	122862	125637	0	0	0	0	2	1	249	22	0	0	0	0	0	0	1.71329	207.998	0	0	34.9519	7.37179	Medium	118116
Sigowet/Soin	Kericho	131325	133488	136881	140410	143842	147166	0	0	0	0	0	0	0	0	0	0	0	0	0	0	0	0	0	0	0	0	No case reported	138852
Sirisia	Bungoma	121744	124243	126158	128028	130065	131904	0	0	0	0	0	0	0	0	0	0	0	0	0	0	0	0	0	0	0	0	No case reported	127024
Sotik	Bomet	223674	229784	235921	241892	248009	254016	0	0	0	0	0	0	0	0	0	0	0	0	0	0	0	0	0	0	0	0	No case reported	238883
South Imenti	Meru	214820	217339	219660	221744	223800	225672	0	0	0	0	0	0	0	0	0	0	0	0	0	0	0	0	0	0	0	0	No case reported	220506
South Mugirango	Kisii	185171	186979	189234	191407	193474	195291	0	0	0	0	0	0	0	0	0	0	0	0	0	0	0	0	0	0	0	0	No case reported	190259
Soy	Uasin Gishu	219728	224007	230092	235909	241890	247582	0	0	0	0	0	0	0	0	0	0	0	0	0	0	0	0	0	0	0	0	No case reported	233201
Starehe	Nairobi	181564	187289	192055	197733	202567	208410	240	43	5	3	194	30	0	0	1	1	0	0	132.185	2.66967	101.013	0	0.493664	0	39.3935	24.6795	High	194936
Suba	Homa Bay	118097	119097	120502	121826	123104	124276	0	0	0	0	0	0	0	0	0	0	0	0	0	0	0	0	0	0	0	0	No case reported	121150
Subukia	Nakuru	110878	114295	117338	120310	123376	126316	0	0	0	0	0	0	0	0	0	0	0	0	0	0	0	0	0	0	0	0	No case reported	118752
Suna East	Migori	116186	117540	118899	119981	121301	122507	178	17	14	5	0	0	0	0	0	0	0	0	153.203	11.9109	0	0	0	0	27.519	7.05128	Medium	119402
Suna West	Migori	108054	109416	110711	112129	113199	114291	363	16	31	6	0	0	0	0	0	0	0	0	335.942	28.3324	0	0	0	0	60.7125	7.05128	High	111300
Tarbaj	Wajir	169664	179283	194260	209927	226824	244901	7	3	10	4	0	0	0	0	79	10	0	0	4.12581	5.57776	0	0	34.8288	0	7.42205	5.44872	Medium	204143
Taveta	Taita Taveta	82402.1	84054.6	85689.2	87299.2	88869.1	90419.3	0	0	0	0	0	0	0	0	0	0	0	0	0	0	0	0	0	0	0	0	No case reported	86455.6
Teso North	Busia	132120	134230	136397	138483	140386	142356	0	0	0	0	60	3	87	14	0	0	0	0	0	0	43.9892	62.8236	0	0	17.8021	5.44872	Medium	137329
Teso South	Busia	147116	150430	153027	155338	157623	159562	0	0	0	0	1	1	4	4	0	0	0	0	0	0	0.653478	2.57504	0	0	0.538086	1.60256	Low	153849
Tetu	Nyeri	84952	85736.7	86320.7	86846.5	87231.5	87656.7	0	0	0	0	0	0	0	0	0	0	0	0	0	0	0	0	0	0	0	0	No case reported	86457.3
Tharaka	Tharaka-Nithi	108560	109457	110616	111660	112602	113661	0	0	142	14	1	1	34	6	0	0	0	0	0	129.731	0.904026	30.4495	0	0	26.8475	6.73077	Medium	111093
Thika Town	Kiambu	188580	190052	191487	192771	193649	194639	96	9	0	0	0	0	32	12	0	0	0	0	50.9067	0	0	16.6	0	0	11.2511	6.73077	Medium	191863
Tiaty	Baringo	165432	170944	175468	180035	184551	189032	0	0	0	0	0	0	0	0	0	0	0	0	0	0	0	0	0	0	0	0	No case reported	177577
Tigania East	Meru	197789	200480	202676	204275	206284	207935	0	0	138	9	0	0	8	2	0	0	0	0	0	68.8347	0	3.91629	0	0	12.1252	3.52564	Medium	203240
Tigania West	Meru	143625	145947	147609	149027	150410	151746	0	0	12	3	0	0	222	10	0	0	0	0	0	8.22214	0	148.966	0	0	26.1981	4.16667	Medium	148061
Tinderet	Nandi	134292	137747	141400	144940	148520	152180	0	0	0	0	0	0	0	0	0	0	0	0	0	0	0	0	0	0	0	0	No case reported	143180
Tongaren	Bungoma	221710	224610	228200	231962	235538	238776	0	0	0	0	0	0	0	0	0	0	0	0	0	0	0	0	0	0	0	0	No case reported	230133
Turbo	Uasin Gishu	250167	258304	264795	271691	278075	285100	0	0	0	0	0	0	0	0	0	0	0	0	0	0	0	0	0	0	0	0	No case reported	268022
Turkana Central	Turkana	162289	167164	170579	174684	178227	183317	0	0	0	0	0	0	436	12	0	0	205	6	0	0	0	249.594	0	111.828	60.237	5.76923	High	172710
Turkana East	Turkana	65502.8	68002.9	69733.1	71462	73426	75016.3	46	3	0	0	0	0	0	0	0	0	0	0	70.226	0	0	0	0	0	11.7043	0.961538	Low	70523.8
Turkana North	Turkana	146772	150240	154154	157962	162060	165708	0	0	0	0	0	0	79	8	0	0	0	0	0	0	0	50.0119	0	0	8.33531	2.5641	Low	156149
Turkana South	Turkana	170661	173143	177737	182457	186921	191614	0	0	0	0	0	0	162	19	0	0	0	0	0	0	0	88.7882	0	0	14.798	6.08974	Medium	180422
Turkana West	Turkana	285562	290407	298777	306780	314666	322769	0	0	0	0	213	25	230	19	221	12	74	11	0	0	71.2906	74.9723	70.2332	22.9266	39.9038	21.4744	High	303160
Ugenya	Siaya	128356	130458	132115	133608	135035	136380	0	0	142	6	0	0	0	0	0	0	0	0	0	108.847	0	0	0	0	18.1412	1.92308	Low	132659
Ugunja	Siaya	109643	110801	112078	113318	114479	115719	1	1	221	8	1	1	37	4	0	0	0	0	0.912054	199.457	0.892232	32.6515	0	0	38.9855	4.48718	Medium	112673
unknown 1	Mandera	64441.6	70529.7	77051.7	83377.2	90431.2	98009.5	0	0	0	0	0	0	0	0	0	0	0	0	0	0	0	0	0	0	0	0	No case reported	80640.1
unknown 2	Turkana	50264.6	51566.6	53119.8	54474.4	55901	57359.7	0	0	0	0	0	0	0	0	0	0	0	0	0	0	0	0	0	0	0	0	No case reported	53781
unknown 3	West Pokot	11379.2	10986.7	11249.2	11523.6	11810.4	12082.6	0	0	0	0	0	0	0	0	0	0	0	0	0	0	0	0	0	0	0	0	No case reported	11505.3
unknown 4	Trans Nzoia	54024.7	56323.5	58360.2	59758.1	61667.7	62901.3	0	0	0	0	0	0	0	0	0	0	0	0	0	0	0	0	0	0	0	0	No case reported	58839.3
unknown 5	Meru	17123.3	16656.6	16881.3	17056.1	17268.1	17369.5	0	0	0	0	0	0	0	0	0	0	0	0	0	0	0	0	0	0	0	0	No case reported	17059.1
unknown 6	Homa Bay	26037.9	26599.1	26965.9	27272.6	27490.2	27756.7	0	0	0	0	0	0	0	0	0	0	0	0	0	0	0	0	0	0	0	0	No case reported	27020.4
unknown 7	Machakos	1766.78	1500.06	1523.04	1534.17	1556.97	1569.89	0	0	0	0	0	0	0	0	0	0	0	0	0	0	0	0	0	0	0	0	No case reported	1575.15
unknown 8	West Pokot	0.146083	0.166765	0.174719	0.163024	0.164671	0.16099	0	0	0	0	0	0	0	0	0	0	0	0	0	0	0	0	0	0	0	0	No case reported	0.162709
Uriri	Migori	135071	136957	138590	140117	141515	142951	27	9	48	13	0	0	0	0	0	0	0	0	19.9895	35.0475	0	0	0	0	9.17283	7.05128	Medium	139200
Vihiga	Vihiga	115827	117894	119657	121333	123007	124789	0	0	0	0	0	0	0	0	0	0	0	0	0	0	0	0	0	0	0	0	No case reported	120418
Voi	Taita Taveta	113315	116206	118446	120692	122933	125076	0	0	0	0	0	0	0	0	0	0	0	0	0	0	0	0	0	0	0	0	No case reported	119445
Wajir East	Wajir	202260	218836	236296	254904	275484	296965	2019	23	360	26	17	5	0	0	439	32	0	0	998.222	164.506	7.19438	0	159.356	0	221.546	27.5641	High	247458
Wajir North	Wajir	262091	283044	305771	330409	356086	383906	0	0	0	0	0	0	0	0	0	0	0	0	0	0	0	0	0	0	0	0	No case reported	320218
Wajir South	Wajir	237578	253617	274407	296407	320272	345511	66	10	597	19	5	2	0	0	81	8	4	2	27.7803	235.394	1.82211	0	25.291	1.15771	48.5742	13.141	High	287965
Wajir West	Wajir	142292	159230	172202	186299	200152	215791	202	14	3	3	0	0	0	0	75	9	0	0	141.961	1.88406	0	0	37.4714	0	30.2195	8.33333	Medium	179328
Webute West	Bungoma	137269	139926	142368	144568	146730	148575	0	0	0	0	0	0	0	0	0	0	0	0	0	0	0	0	0	0	0	0	No case reported	143239
Webuye East	Bungoma	139166	141443	143537	145576	147440	149816	0	0	0	0	0	0	0	0	0	0	0	0	0	0	0	0	0	0	0	0	No case reported	144496
West Mugirango	Nyamira	186088	188712	190977	193028	194992	196910	0	0	0	0	0	0	0	0	0	0	0	0	0	0	0	0	0	0	0	0	No case reported	191785
Westlands	Nairobi	247725	254053	260291	268012	274244	280947	7	6	0	0	56	15	0	0	0	0	0	0	2.82572	0	21.5144	0	0	0	4.05668	6.73077	Medium	264212
Wundanyi	Taita Taveta	71588.4	73615.5	75059.8	76459	77850.4	79241.6	0	0	0	0	0	0	0	0	0	0	0	0	0	0	0	0	0	0	0	0	No case reported	75635.8
Yatta	Machakos	173087	175044	176971	178712	180339	181910	0	0	0	0	0	0	21	9	0	0	0	0	0	0	0	11.7508	0	0	1.95846	2.88462	Low	177677

## Sheet: sensitivity analysis
subcounty	county_sub	pop15_sub	pop16_sub	pop17_sub	pop18_sub	pop19_sub	pop20_sub	case15	persistence15	case16	persistence16	case17	persistence17	case18	persistence18	case19	persistence19	case20	persistence20	Incidence15	Incidence16	Incidence17	Incidence18	Incidence19	Incidence20	Incidence	Persistence	hotspot	average_pop
805	Baringo	19122.7	19286.8	19887.2	20382.5	20908.9	21460	0	0	0	0	0	0	0	0	0	0	0	0	0	0	0	0	0	0	0	0	No case reported	20174.7
Ainabkoi	Uasin Gishu	132579	137622	141152	145169	148791	152362	0	0	0	0	0	0	0	0	0	0	0	0	0	0	0	0	0	0	0	0	No case reported	142946
Ainamoi	Kericho	174222	178403	183286	187955	192694	197650	0	0	0	0	0	0	0	0	0	0	0	0	0	0	0	0	0	0	0	0	No case reported	185702
Aldai	Nandi	200745	206992	212180	217635	222851	228142	0	0	46	2	0	0	0	0	0	0	0	0	0	22.223	0	0	0	0	3.70384	0.641026	Low	214758
Alego Usonga	Siaya	222983	226197	229040	231648	234138	236396	98.1667	16	191	7	6	1	73.8333	8	0	0	0	0	44.0243	84.4396	2.61962	31.8731	0	0	27.1594	10.2564	Medium	230067
Awendo	Migori	126124	127578	128998	130486	131742	133140	75.75	20	4	1	0	0	0	0	0	0	0	0	60.0599	3.13533	0	0	0	0	10.5325	6.73077	Medium	129678
Bahati	Nakuru	184070	188226	193117	197999	203000	207709	32.0909	10	0	0	1.18182	2	0.181818	2	0	0	0	0	17.4341	0	0.61197	0.0918276	0	0	3.02298	4.48718	Low	195687
Balambala	Garissa	89073.7	98793.2	108572	117376	127203	137503	19.8333	8	19.6667	18	101.333	36	45.8333	10	0	0	0	0	22.2662	19.9069	93.333	39.0482	0	0	29.0924	23.0769	Medium	113087
Banissa	Mandera	237804	255318	276350	298145	321925	347098	0	0	86.8571	19	0	0	0	0	0.142857	1	0	0	0	34.0191	0	0	0.0443759	0	5.67725	6.41026	Medium	289440
Baringo Central	Baringo	106411	109204	112170	115019	117881	120834	0	0	0	0	0	0	0	0	0	0	0	0	0	0	0	0	0	0	0	0	No case reported	113587
Baringo North	Baringo	114333	117963	121187	124326	127486	130587	0	0	0	0	0	0	0	0	0	0	0	0	0	0	0	0	0	0	0	0	No case reported	122647
Baringo South	Baringo	98789.5	101167	103753	106492	109131	111888	0	0	0	0	0	0	0	0	0	0	0	0	0	0	0	0	0	0	0	0	No case reported	105203
Belgut	Kericho	174146	179073	184234	189593	194581	198909	0	0	0	0	0	0	0	0	0	0	0	0	0	0	0	0	0	0	0	0	No case reported	186756
Bobasi	Kisii	223272	227313	229994	232501	234868	237076	0	0	0	0	0	0	0	0	0	0	0	0	0	0	0	0	0	0	0	0	No case reported	230838
Bomachoge Borabu	Kisii	124478	127778	129278	130576	131938	133326	0	0	0	0	0	0	0	0	0	0	0	0	0	0	0	0	0	0	0	0	No case reported	129562
Bomachoge Chache	Kisii	105041	106191	107353	108630	109838	110904	0	0	0	0	0	0	0	0	0	0	0	0	0	0	0	0	0	0	0	0	No case reported	107993
Bomet Central	Bomet	148157	151990	156018	160109	163992	167992	0	0	0	0	0	0	0	0	0	0	0	0	0	0	0	0	0	0	0	0	No case reported	158043
Bomet East	Bomet	165944	171222	175972	180423	185045	189559	0	0	0	0	0	0	0	0	0	0	0	0	0	0	0	0	0	0	0	0	No case reported	178027
Bonchari	Kisii	131808	132945	134495	136018	137453	138795	0	0	0	0	0	0	0	0	0	0	0	0	0	0	0	0	0	0	0	0	No case reported	135252
Bondo	Siaya	182423	184685	186953	188915	190958	192657	29.1667	5	0	0	0	0	0.833333	2	0	0	0	0	15.9884	0	0	0.441116	0	0	2.73826	2.24359	Low	187765
Borabu	Nyamira	141114	142517	144331	145975	147424	148829	0	0	0	0	0	0	0	0	0	0	0	0	0	0	0	0	0	0	0	0	No case reported	145032
Budalangi	Busia	79545.5	81115.9	82399.7	83683.8	84848.5	86120.2	0	0	0	0	3.85714	3	5.14286	10	0	0	0	0	0	0	4.68102	6.14558	0	0	1.80443	4.16667	Low	82952.3
Bumula	Bungoma	212194	215589	219119	222476	225685	228777	0	0	0	0	3	2	6	4	0	0	0	0	0	0	1.36912	2.69692	0	0	0.677672	1.92308	Low	220640
Bura	Tana River	143897	145955	150888	156330	162661	168620	0	0	153	14	0	0	557.333	31	0	0	0	0	0	104.827	0	356.511	0	0	76.8898	14.4231	High	154725
Bureti	Kericho	205682	212119	217764	223386	228961	234610	0	0	0	0	0	0	0	0	0	0	0	0	0	0	0	0	0	0	0	0	No case reported	220420
Butere	Kakamega	167273	169576	172386	175033	177453	180092	0	0	0	0	0	0	0	0	0	0	0	0	0	0	0	0	0	0	0	0	No case reported	173635
Butula	Busia	143884	146127	148516	150765	152914	155103	0	0	0	0	3.85714	3	5.14286	10	0	0	0	0	0	0	2.59712	3.41118	0	0	1.00138	4.16667	Low	149551
Buuri	Meru	162292	164029	165785	167714	169379	170886	1	1	0	0	0	0	24	7	0	0	0	0	0.616173	0	0	14.3101	0	0	2.48771	2.5641	Low	166681
Central Imenti	Meru	141922	143929	145475	146941	148309	149574	0	0	10	5	0	0	2	1	0	0	0	0	0	6.94787	0	1.36109	0	0	1.38483	1.92308	Low	146025
Changamwe	Mombasa	152801	155446	158671	162680	165416	168511	77	20	1	1	0	0	1.16667	2	0.166667	1	0	0	50.3922	0.64331	0	0.717156	0.100756	0	8.64224	7.69231	Medium	160587
Chepalungu	Bomet	215070	220651	226438	232367	238243	244044	0	0	0	0	0	0	0	0	0	0	0	0	0	0	0	0	0	0	0	0	No case reported	229469
Cherangany	Trans Nzoia	252602	259250	266116	273045	279915	286600	2	1	0	0	0	0	10.1667	8	0	0	0	0	0.791759	0	0	3.72344	0	0	0.752533	2.88462	Low	269588
Chesumei	Nandi	155238	160346	164672	168840	173213	177352	0	0	0	0	0	0	0	0	0	0	0	0	0	0	0	0	0	0	0	0	No case reported	166610
Chuka/Igambang'Ombe	Tharaka-Nithi	142372	144273	145867	147225	148588	149870	1	1	59	13	16.25	1	119	8	0	0	0	0	0.702386	40.8947	11.1403	80.8288	0	0	22.261	7.37179	Medium	146366
Daadab	Garissa	262154	285612	308727	333308	359885	388206	485.833	8	233.667	22	110.333	36	634.833	27	0	0	48	4	185.324	81.8126	35.7381	190.465	0	12.3646	84.284	31.0897	High	322982
Dagoretti North	Nairobi	172465	177088	183067	186515	192325	197364	158.588	39	4.35294	5	66.7059	24	0.176471	2	111.353	23	0	0	91.954	2.45807	36.438	0.0946147	57.8984	0	31.4739	29.8077	High	184804
Dagoretti South	Nairobi	315948	325771	334091	343733	352809	361959	65.5882	36	3.35294	5	22.7059	16	0.176471	2	16.3529	15	0	0	20.7592	1.02923	6.79632	0.0513395	4.63507	0	5.5452	23.7179	Medium	339051
Eldama Ravine	Baringo	120938	123541	126873	130144	133678	136800	0	0	0	0	0	0	0	0	0	0	0	0	0	0	0	0	0	0	0	0	No case reported	128662
Eldas	Wajir	136036	148719	160807	173642	187816	202584	13	3	134	12	1	1	0	0	0	0	0	0	9.5563	90.1029	0.621862	0	0	0	16.7135	5.12821	Low	168267
Embakasi Central	Nairobi	245108	251237	259783	266628	275921	283361	47.5882	36	1.35294	5	30.7059	17	7.17647	8	31.3529	23	0	0	19.4152	0.538513	11.8198	2.69157	11.363	0	7.63802	28.5256	Medium	263673
Embakasi East	Nairobi	316791	332176	339496	353505	361342	369933	324.588	43	13.3529	7	462.706	36	0.176471	2	29.3529	19	0	0	102.461	4.01984	136.292	0.0499202	8.12332	0	41.8244	34.2949	High	345541
Embakasi North	Nairobi	246219	254855	262601	268825	276915	283928	12.5882	35	0.352941	5	8.70588	16	0.176471	2	16.3529	15	0	0	5.11262	0.138487	3.31525	0.0656452	5.9054	0	2.4229	23.3974	Medium	265557
Embakasi South	Nairobi	230426	232107	239490	243308	249945	255993	29.5882	36	0.352941	5	101.706	23	0.176471	2	20.3529	16	0	0	12.8407	0.15206	42.4676	0.0725297	8.14298	0	10.6126	26.2821	Medium	241878
Embakasi West	Nairobi	253146	262003	270759	277108	285292	292899	216.588	41	1.35294	5	233.706	30	0.176471	2	23.3529	17	0	0	85.5587	0.516383	86.3152	0.0636828	8.18562	0	30.1066	30.4487	Medium	273535
Emgwen	Nandi	177073	180360	185056	189786	194432	199139	0	0	0	0	0	0	0	0	0	0	0	0	0	0	0	0	0	0	0	0	No case reported	187641
Emuhaya	Vihiga	100934	103330	104998	106579	108037	109524	0	0	0	0	0	0	0	0	0	0	0	0	0	0	0	0	0	0	0	0	No case reported	105567
Emurua Dikirr	Narok	118593	121653	124729	127907	130983	134419	0	0	0	0	0	0	0	0	2	1	0	0	0	0	0	0	1.52692	0	0.254486	0.320513	Low	126381
Endebess	Trans Nzoia	113223	116961	119849	123002	126077	129214	0	0	0	0	0	0	4.16667	6	0	0	0	0	0	0	0	3.38748	0	0	0.564579	1.92308	Low	121388
Fafi	Garissa	211533	227676	246144	266125	287341	309937	522.833	8	362.667	23	103.333	36	573.833	23	0	0	7	2	247.164	159.291	41.9809	215.625	0	2.25853	111.053	29.4872	High	258126
Funyula	Busia	106665	108353	110077	111746	113337	114915	0	0	0	0	3.85714	3	5.14286	10	0	0	0	0	0	0	3.50404	4.60226	0	0	1.35105	4.16667	Low	110849
Galole	Tana River	81628.2	84120.1	85847.1	87604.2	89222	90983.4	0	0	4	4	0	0	18.3333	8	0	0	0	0	0	4.7551	0	20.9275	0	0	4.28043	3.84615	Low	86567.5
Ganze	Kilifi	155646	158203	161358	164376	167329	170300	8.14286	11	1	1	2.14286	7	1	1	0	0	0	0	5.23167	0.632101	1.32801	0.608361	0	0	1.30002	6.41026	Medium	162869
Garissa Township	Garissa	189554	205009	221206	239676	258450	279223	19.8333	8	20.6667	18	101.333	36	83.8333	9	0	0	0	0	10.4631	10.0809	45.8095	34.9777	0	0	16.8885	22.7564	Medium	232186
Garsen	Tana River	117237	120287	122651	124886	127131	129337	0	0	609	47	0	0	13.3333	8	0	0	0	0	0	506.29	0	10.6764	0	0	86.1611	17.6282	High	123588
Gatanga	Murang'a	189475	191465	192752	193758	195048	195738	32.4286	15	0	0	0	0	69.8571	2	0	0	0	0	17.115	0	0	36.0537	0	0	8.86145	5.44872	Low	193039
Gatundu North	Kiambu	119931	120618	121365	122101	122751	123380	8.66667	7	0	0	0	0	0.416667	3	0	0	0	0	7.2264	0	0	0.341249	0	0	1.26127	3.20513	Low	121691
Gatundu South	Kiambu	117119	118347	119203	119879	120501	121027	22.6667	7	0	0	1	1	7.41667	6	0	0	0	0	19.3535	0	0.838905	6.18677	0	0	4.39653	4.48718	Low	119346
Gem	Siaya	191805	193907	196171	198384	200417	202484	11.1667	4	4	2	18	3	22.8333	4	0	0	0	0	5.8219	2.06285	9.17565	11.5097	0	0	4.76168	4.16667	Low	197194
Gichugu	Kirinyaga	134490	135670	136637	137445	138136	138747	80.25	17	0	0	14.75	12	0	0	0	0	0	0	59.67	0	10.795	0	0	0	11.7442	9.29487	Medium	136854
Gilgil	Nakuru	185308	190171	195255	200392	205208	210281	42.0909	6	0	0	3.18182	3	0.181818	2	0	0	0	0	22.714	0	1.62957	0.0907312	0	0	4.07239	3.52564	Low	197769
Githunguri	Kiambu	170600	171672	172849	173763	174577	175406	18.6667	7	0	0	1	1	3.41667	4	0	0	0	0	10.9418	0	0.578539	1.96628	0	0	2.24777	3.84615	Low	173144
Hamisi	Vihiga	168717	173007	175876	178564	181091	183480	0	0	245	4	0	0	0	0	0	0	0	0	0	141.613	0	0	0	0	23.6021	1.28205	Low	176789
Homa Bay Town	Homa Bay	106928	108548	109814	111030	112169	113253	35.3333	8	0	0	0	0	0	0	0	0	0	0	33.0441	0	0	0	0	0	5.50734	2.5641	Low	110290
Igembe Central	Meru	226835	229354	231984	234533	236731	238690	1	1	3	1	0	0	0	0	0	0	0	0	0.440848	1.30802	0	0	0	0	0.291479	0.641026	Low	233021
Igembe North	Meru	170153	172986	174687	176250	177700	179309	0	0	3	3	0	0	0	0	0	0	0	0	0	1.73424	0	0	0	0	0.28904	0.961538	Low	175181
Igembe South	Meru	151177	152261	153741	155497	156821	158159	0	0	119	14	8.25	1	65	8	0	0	0	0	0	78.155	5.36616	41.8014	0	0	20.8871	7.37179	Medium	154610
Igembe South	Tharaka-Nithi	28976.4	29263.5	29578.8	29851.5	30115.5	30386.9	0	0	119	14	8.25	1	65	8	0	0	0	0	0	406.65	27.8916	217.745	0	0	108.714	7.37179	High	29695.4
Ijara	Garissa	121551	129940	140460	151544	163634	176543	19.8333	8	19.6667	18	101.333	36	7.83333	8	0	0	0	0	16.3169	15.1352	72.1437	5.169	0	0	18.1275	22.4359	Medium	147279
Ikolomani	Kakamega	124281	126248	128293	130210	132170	133946	0	0	0	0	0	0	0	0	0	0	0	0	0	0	0	0	0	0	0	0	No case reported	129191
Isiolo North	Isiolo	118566	119162	120582	121998	123334	124742	0	0	0	0	0	0	134.5	21	0	0	0	0	0	0	0	110.248	0	0	18.3746	6.73077	Medium	121397
Isiolo South	Isiolo	58676.8	57725	58297.1	58908.9	59265.3	59982.6	0	0	0	0	0	0	9.5	7	0	0	0	0	0	0	0	16.1266	0	0	2.68777	2.24359	Low	58809.3
Jomvu	Mombasa	140730	147837	151318	152895	155794	158791	0	0	0	0	0	0	1.16667	2	0.166667	1	0	0	0	0	0	0.763052	0.106979	0	0.145005	0.961538	Low	151227
Juja	Kiambu	143043	143535	144419	145254	146085	146718	44.6667	9	0	0	4	3	2.41667	4	0	0	0	0	31.226	0	2.76972	1.66376	0	0	5.94325	5.12821	Low	144842
Kabete	Kiambu	134509	134911	135826	136665	137298	137770	6.66667	6	0	0	12	8	0.416667	3	0	0	0	0	4.95631	0	8.83486	0.304883	0	0	2.34934	5.44872	Low	136163
Kabondo Kasipul	Homa Bay	124298	127373	128517	129588	130665	132216	2.33333	2	0	0	0	0	0	0	0	0	0	0	1.87721	0	0	0	0	0	0.312868	0.641026	Low	128776
Kabuchai	Bungoma	169456	172347	175265	177795	180345	182858	0	0	0	0	0	0	0	0	0	0	0	0	0	0	0	0	0	0	0	0	No case reported	176344
Kacheliba	West Pokot	196010	204742	210104	215442	220851	226465	0	0	0	0	0	0	6.66667	4	0	0	0	0	0	0	0	3.09441	0	0	0.515736	1.28205	Low	212269
Kaiti	Makueni	136247	137112	138499	139844	141177	142405	2	2	0	0	0	0	0	0	5	2	0	0	1.46793	0	0	0	3.54165	0	0.83493	1.28205	Low	139214
Kajiado Central	Kajiado	131274	136078	139644	143207	146761	150350	0	0	0.2	1	9	7	1	1	8.6	12	0	0	0	0.146974	6.44498	0.698289	5.85987	0	2.19169	6.73077	Medium	141219
Kajiado East	Kajiado	158908	162546	167186	171583	176104	180263	1	1	0.2	1	1	1	1	1	26.6	14	0	0	0.629296	0.123042	0.598136	0.582808	15.1047	0	2.83966	5.76923	Medium	169432
Kajiado North	Kajiado	249867	256846	263435	270258	276637	283684	4	3	0.2	1	12	7	0	0	46.6	10	0	0	1.60085	0.0778675	4.55521	0	16.8452	0	3.84651	6.73077	Medium	266788
Kajiado South	Kajiado	171915	177191	181914	186562	191181	195881	0	0	0.2	1	0	0	0	0	4.6	9	0	0	0	0.112872	0	0	2.4061	0	0.419829	3.20513	Low	184107
Kajiado West	Kajiado	152049	155876	160125	164121	168270	172193	0	0	1.2	1	0	0	0	0	601.6	26	0	0	0	0.769843	0	0	357.521	0	59.7152	8.65385	High	162106
Kaloleni	Kilifi	197584	200916	204689	208563	212278	215943	7.14286	11	0	0	2.14286	7	0	0	0	0	0	0	3.61509	0	1.04688	0	0	0	0.776996	5.76923	Medium	206662
Kamukunji	Nairobi	263862	271158	277359	287351	293922	304015	113.588	40	9.35294	5	72.7059	26	0.176471	2	20.3529	17	0	0	43.0484	3.44927	26.2136	0.0614129	6.92462	0	13.2829	28.8462	Medium	282944
Kandara	Murang'a	175507	177189	178304	179210	180164	180866	425.429	23	0	0	0	0	3.85714	4	0	0	0	0	242.399	0	0	2.15231	0	0	40.7586	8.65385	High	178540
Kanduyi	Bungoma	278806	283617	288085	292427	296712	300867	0	0	0	0	0	0	0	0	0	0	0	0	0	0	0	0	0	0	0	0	No case reported	290086
Kangema	Murang'a	85426.7	85787.3	86355	86848	87332.1	87704.4	28.4286	15	0	0	0	0	0.857143	2	0	0	1	1	33.2783	0	0	0.986946	0	1.14019	5.90091	5.76923	Medium	86575.6
Kangundo	Machakos	106098	106953	108142	109178	110256	111157	2.66667	6	0	0	2	6	1.55556	7	8.77778	10	0	0	2.5134	0	1.84942	1.42479	7.96129	0	2.29148	9.29487	Medium	108631
Kapenguria	West Pokot	166046	167313	171730	176354	180608	184998	0	0	0	0	0	0	68.6667	16	0	0	0	0	0	0	0	38.9369	0	0	6.48948	5.12821	Low	174508
Kapseret	Uasin Gishu	191855	197741	203279	207863	212365	218325	0	0	0	0	0	0	0	0	0	0	0	0	0	0	0	0	0	0	0	0	No case reported	205238
Karachuonyo	Homa Bay	157021	158709	160457	162273	164001	165658	7.33333	5	0	0	0	0	0	0	0	0	0	0	4.6703	0	0	0	0	0	0.778384	1.60256	Low	161353
Kasarani	Nairobi	267828	276892	283818	292432	300208	307880	131.588	46	7.35294	5	89.7059	23	0.176471	2	63.3529	20	0	0	49.1316	2.65552	31.6069	0.0603458	21.103	0	17.4262	30.7692	Medium	288176
Kasipul	Homa Bay	128595	130442	132037	133501	134851	136200	6.33333	3	0	0	0	0	0	0	0	0	0	0	4.92501	0	0	0	0	0	0.820835	0.961538	Low	132604
Kathiani	Machakos	118036	118906	120182	121322	122496	123470	1.66667	6	0	0	2	6	1.55556	7	8.77778	10	0	0	1.412	0	1.66414	1.28217	7.16575	0	1.92068	9.29487	Medium	120736
Keiyo North	Elgeyo-Marakwet	93684.9	96661	99210	101809	104314	106876	0	0	0	0	0	0	0	0	0	0	0	0	0	0	0	0	0	0	0	0	No case reported	100426
Keiyo South	Elgeyo-Marakwet	137177	141413	145032	148644	152292	156113	0	0	0	0	0	0	0	0	0	0	0	0	0	0	0	0	0	0	0	0	No case reported	146778
Kesses	Uasin Gishu	198434	203371	208682	214570	220715	225283	0	0	0	0	0	0	0	0	0	0	0	0	0	0	0	0	0	0	0	0	No case reported	211842
Khwisero	Kakamega	119122	120590	122561	124359	126239	128017	0	0	0	0	0	0	0	0	0	0	0	0	0	0	0	0	0	0	0	0	No case reported	123481
Kiambaa	Kiambu	138447	140013	140790	141757	142238	142721	34.6667	9	0	0	4	3	2.41667	4	0	0	0	0	25.0397	0	2.84112	1.70479	0	0	4.93094	5.12821	Low	140994
Kiambu	Kiambu	121371	122314	123287	124004	124790	125256	20.6667	10	0	0	14	9	24.4167	6	0	0	0	0	17.0277	0	11.3557	19.6902	0	0	8.01226	8.01282	Medium	123503
Kibra	Nairobi	289694	298118	307241	315248	324363	332695	261.588	39	5.35294	6	104.706	25	0.176471	2	22.3529	17	0	0	90.298	1.79558	34.0794	0.0559783	6.89134	0	22.1867	28.5256	Medium	311226
Kibwezi East	Makueni	151617	153337	155092	156668	158134	159522	0	0	0	0	0	0	0	0	0	0	0	0	0	0	0	0	0	0	0	0	No case reported	155728
Kibwezi West	Makueni	192097	194119	196073	197992	199811	201598	0	0	0	0	0	0	0	0	0	0	0	0	0	0	0	0	0	0	0	0	No case reported	196948
Kieni	Nyeri	206304	207668	209322	210817	212110	213603	0	0	0	0	0	0	0	0	0	0	0	0	0	0	0	0	0	0	0	0	No case reported	209971
Kigumo	Murang'a	137777	137879	139001	139825	140649	141277	32.4286	18	0	0	0	0	0.857143	2	0	0	0	0	23.537	0	0	0.61301	0	0	4.025	6.41026	Medium	139401
Kiharu	Murang'a	206738	208930	210394	211631	212780	213859	37.4286	15	0	0	3	2	0.857143	2	4	2	6	3	18.1043	0	1.42589	0.405019	1.87988	2.80559	4.10345	7.69231	Medium	210722
Kikuyu	Kiambu	137063	137052	138478	139032	139944	140222	6.66667	6	0	0	6	5	1.41667	4	0	0	0	0	4.86394	0	4.33282	1.01895	0	0	1.70262	4.80769	Low	138632
Kilgoris	Narok	253648	258173	265039	271797	278383	284734	0	0	0	0	0	0	0	0	2	1	0	0	0	0	0	0	0.718434	0	0.119739	0.320513	Low	268629
Kilifi North	Kilifi	265543	270614	276025	280991	286013	290991	14.1429	11	5	3	14.1429	9	0	0	0	0	0	0	5.32601	1.84765	5.12376	0	0	0	2.04957	7.37179	Medium	278363
Kilifi South	Kilifi	223699	229323	233590	238057	242331	246392	32.1429	15	0	0	2.14286	7	1	1	0	0	0	0	14.3688	0	0.917358	0.420068	0	0	2.61771	7.37179	Medium	235565
Kilome	Makueni	119916	121694	122803	124185	125125	126438	0	0	0	0	0	0	0	0	0	0	0	0	0	0	0	0	0	0	0	0	No case reported	123360
Kimilili	Bungoma	154318	156795	159215	161701	164201	166449	0	0	0	0	0	0	0	0	0	0	0	0	0	0	0	0	0	0	0	0	No case reported	160446
Kiminini	Trans Nzoia	246903	254485	261194	267778	274198	280970	5	3	0	0	0	0	4.16667	6	0	0	0	0	2.02509	0	0	1.55602	0	0	0.59685	2.88462	Low	264255
Kinango	Kwale	256984	261739	266779	271574	276565	281129	1	1	0	0	2.25	4	0	0	0	0	0	0	0.38913	0	0.843396	0	0	0	0.205421	1.60256	Low	269128
Kinangop	Nyandarua	214832	216640	218086	219432	220682	221798	0	0	0	0	0	0	0	0	0	0	0	0	0	0	0	0	0	0	0	0	No case reported	218578
Kipipiri	Nyandarua	109213	109613	110494	111141	111668	112196	0	0	0	0	0	0	0	0	0	0	0	0	0	0	0	0	0	0	0	0	No case reported	110721
Kipkelion East	Kericho	151556	155906	160159	164297	168271	172374	0	0	0	0	0	0	0	0	0	0	0	0	0	0	0	0	0	0	0	0	No case reported	162094
Kipkelion West	Kericho	117197	120319	123490	126782	129870	133073	0	0	0	0	0	0	0	0	0	0	0	0	0	0	0	0	0	0	0	0	No case reported	125122
Kirinyaga Central	Kirinyaga	122717	123798	124677	125337	125975	126539	64.25	17	0	0	14.75	12	0	0	0	0	0	0	52.3563	0	11.8306	0	0	0	10.6978	9.29487	Medium	124840
Kisauni	Mombasa	275249	279612	284868	288888	294006	298428	134	17	2	1	0	0	1.16667	2	23.1667	9	0	0	48.6831	0.715276	0	0.403847	7.87966	0	9.61365	9.29487	Medium	286842
Kisumu Central	Kisumu	209773	213184	215949	217883	220627	222605	0	0	0	0	0	0	0	0	1.14286	2	0	0	0	0	0	0	0.518004	0	0.086334	0.641026	Low	216670
Kisumu East	Kisumu	171308	172426	174522	176887	178302	180400	4	2	4	2	0	0	0	0	42.1429	4	0	0	2.33497	2.31983	0	0	23.6357	0	4.71508	2.5641	Low	175641
Kisumu West	Kisumu	161347	163638	165704	167514	169490	171194	44	8	0	0	0	0	0	0	0.142857	1	0	0	27.2704	0	0	0	0.0842864	0	4.55912	2.88462	Low	166481
Kitui Central	Kitui	117565	118872	120196	121341	122449	123511	0	0	0	0	0	0	0	0	0	0	0	0	0	0	0	0	0	0	0	0	No case reported	120656
Kitui East	Kitui	139921	141641	143124	144578	145888	147126	0	0	0	0	0	0	0	0	0	0	0	0	0	0	0	0	0	0	0	0	No case reported	143713
Kitui Rural	Kitui	156227	158061	159669	161218	162659	164172	1	1	0	0	0	0	0	0	0	0	0	0	0.640094	0	0	0	0	0	0.106682	0.320513	Low	160334
Kitui South	Kitui	199068	200495	202680	204635	206700	208204	0	0	1	1	0	0	0	0	0	0	0	0	0	0.498766	0	0	0	0	0.0831276	0.320513	Low	203630
Kitui West	Kitui	115334	116955	118154	119300	120373	121364	0	0	0	0	0	0	0	0	0	0	0	0	0	0	0	0	0	0	0	0	No case reported	118580
Kitutu Chache North	Kisii	125574	127453	129028	130407	131836	132999	0	0	0	0	0	0	0	0	0	0	0	0	0	0	0	0	0	0	0	0	No case reported	129550
Kitutu Chache South	Kisii	120872	121541	122752	124918	126082	126835	0	0	0	0	0	0	0	0	0	0	0	0	0	0	0	0	0	0	0	0	No case reported	123833
Kitutu Masaba	Nyamira	236651	238576	241412	244256	246874	249258	0	0	0	0	0	0	0	0	0	0	0	0	0	0	0	0	0	0	0	0	No case reported	242838
Konoin	Bomet	186574	191774	196302	200862	205612	210987	0	0	0	0	0	0	0	0	0	0	0	0	0	0	0	0	0	0	0	0	No case reported	198685
Kuresoi North	Nakuru	166170	170514	175090	179140	183537	188593	0.0909091	1	0	0	0.181818	1	0.181818	2	0	0	0	0	0.0547086	0	0.103842	0.101495	0	0	0.043341	1.28205	Low	177174
Kuresoi South	Nakuru	139181	142523	146236	150024	153719	157535	0.0909091	1	0	0	0.181818	1	0.181818	2	0	0	0	0	0.0653173	0	0.124332	0.121192	0	0	0.051807	1.28205	Low	148203
Kuria East	Migori	123031	124934	126513	127961	129221	130505	6.75	10	0	0	0	0	0	0	0	0	0	0	5.48644	0	0	0	0	0	0.914407	3.20513	Low	127027
Kuria West	Migori	176594	178387	180548	182493	184488	186201	53.75	10	0	0	0	0	0	0	0	0	0	0	30.4371	0	0	0	0	0	5.07284	3.20513	Low	181452
Kwanza	Trans Nzoia	127341	130169	133863	137480	140922	144350	2	2	0	0	0	0	13.1667	10	0	0	0	0	1.57058	0	0	9.57715	0	0	1.85796	3.84615	Low	135688
Lafey	Mandera	219477	237883	257558	278970	300846	324722	0	0	86.8571	19	0	0	0	0	0.142857	1	0	0	0	36.5125	0	0	0.0474852	0	6.09333	6.41026	Medium	269909
Lagdera	Garissa	152274	168771	182736	197648	213816	230808	19.8333	8	19.6667	18	101.333	36	7.83333	8	0	0	0	0	13.0248	11.6529	55.4533	3.96328	0	0	14.0157	22.4359	Medium	191009
Laikipia East	Laikipia	119390	123821	127097	130351	133566	136582	0	0	0	0	0	0	0	0	0	0	0	0	0	0	0	0	0	0	0	0	No case reported	128468
Laikipia North	Laikipia	109481	112161	115160	117958	120946	123841	0	0	0	0	0	0	0	0	0	0	0	0	0	0	0	0	0	0	0	0	No case reported	116591
Laikipia West	Laikipia	264253	270693	277714	284856	292135	299138	0	0	0	0	0	0	0	0	0	0	0	0	0	0	0	0	0	0	0	0	No case reported	281465
Laisamis	Marsabit	75322	76825.6	77697.9	78530.4	79206.6	79932.6	5	5	0	0	0	0	1	1	0	0	0	0	6.63816	0	0	1.27339	0	0	1.31859	1.92308	Low	77919.2
Lamu East	Lamu	8594.81	9107.72	9260.49	9419.96	9557.61	9727.37	0	0	0	0	0	0	0	0	0	0	0	0	0	0	0	0	0	0	0	0	No case reported	9277.99
Lamu West	Lamu	110461	112211	114586	116498	118923	120896	0	0	0	0	0	0	0	0	0	0	0	0	0	0	0	0	0	0	0	0	No case reported	115596
Langata	Nairobi	182760	188157	193642	199037	204500	210641	45.5882	36	0.352941	5	146.706	25	0.176471	2	18.3529	16	0	0	24.9443	0.187578	75.7614	0.088662	8.97456	0	18.3261	26.9231	Medium	196456
Lari	Kiambu	142396	143236	144200	145143	145980	146526	2.66667	6	0	0	0	0	0.416667	3	0	0	0	0	1.87271	0	0	0.287074	0	0	0.359964	2.88462	Low	144580
Likoni	Mombasa	183046	188042	191388	195056	197927	201480	22	11	1	1	0	0	7.16667	4	1.16667	2	0	0	12.0188	0.531796	0	3.67415	0.589442	0	2.80237	5.76923	Medium	192823
Likuyani	Bungoma	152978	156536	159336	161725	164201	166419	0	0	0	0	0	0	2	2	0	0	0	0	0	0	0	1.23667	0	0	0.206112	0.641026	Low	160199
Limuru	Kiambu	144994	147335	148446	149351	150116	150930	6.66667	7	0	0	1	1	0.416667	3	0	0	0	0	4.59789	0	0.673647	0.278985	0	0	0.925086	3.52564	Low	148529
Loima	Turkana	165162	171136	176641	181557	186811	190620	0	0	0	0	1.85714	2	0	0	1	1	0	0	0	0	1.05136	0	0.5353	0	0.264444	0.961538	Low	178655
Luanda	Vihiga	115213	117344	119113	121093	122761	124339	0	0	0	0	0	0	0	0	0	0	0	0	0	0	0	0	0	0	0	0	No case reported	119977
Lugari	Bungoma	127269	129374	131618	133772	135671	137489	0	0	0	0	0	0	0	0	0	0	0	0	0	0	0	0	0	0	0	0	No case reported	132532
Lugari	Kakamega	70595	72520	73782	74885.3	76051.7	76911.2	0	0	0	0	0	0	0	0	0	0	0	0	0	0	0	0	0	0	0	0	No case reported	74124.2
Lungalunga	Kwale	174481	177923	181462	185145	188626	191968	0	0	0	0	2.25	4	0	0	0	0	0	0	0	0	1.23993	0	0	0	0.206655	1.28205	Low	183268
Lurambi	Kakamega	189456	192531	195462	198322	201193	203978	0	0	0	0	0	0	0	0	0	0	0	0	0	0	0	0	0	0	0	0	No case reported	196824
Maara	Tharaka-Nithi	129136	130675	132023	133434	134597	135708	0	0	60	13	9.25	1	84	8	0	0	0	0	0	45.9154	7.00633	62.9527	0	0	19.3124	7.05128	Medium	132596
Machakos Town	Machakos	217520	220574	222852	224925	226918	228861	1.66667	6	0	0	30	12	1.55556	7	8.77778	10	0	0	0.766214	0	13.4618	0.691588	3.86826	0	3.13132	11.2179	Medium	223608
Magarini	Kilifi	197558	200933	204941	208867	212729	216425	11.1429	12	0	0	2.14286	7	0	0	0	0	0	0	5.6403	0	1.0456	0	0	0	1.11432	6.08974	Medium	206909
Makadara	Nairobi	207353	213417	220014	225357	231709	237850	50.5882	41	3.35294	5	98.7059	25	0.176471	2	27.3529	18	0	0	24.3971	1.57107	44.8636	0.078307	11.8048	0	13.7858	29.1667	Medium	222617
Makueni	Makueni	219028	222763	225159	227242	229275	231174	0	0	0	0	0	0	0	0	0	0	0	0	0	0	0	0	0	0	0	0	No case reported	225773
Malava	Kakamega	243741	247028	250907	254865	258528	262190	0	0	0	0	0	0	0	0	0	0	0	0	0	0	0	0	0	0	0	0	No case reported	252876
Malindi	Kilifi	214546	220535	224905	229190	233376	237589	10.1429	11	0	0	2.14286	7	2	2	0	0	0	0	4.7276	0	0.952785	0.87264	0	0	1.09217	6.41026	Medium	226690
Mandera East	Mandera	274135	297659	321567	347256	374967	404262	0	0	1245.86	21	0	0	0	0	0.142857	1	0	0	0	418.552	0	0	0.0380986	0	69.7651	7.05128	High	336641
Mandera North	Mandera	287130	309327	334033	360859	388994	418897	0	0	95.8571	19	0	0	0	0	0.142857	1	0	0	0	30.9889	0	0	0.0367247	0	5.17094	6.41026	Medium	349873
Mandera South	Mandera	378007	412272	445197	479988	518233	559185	0	0	92.8571	19	0	0	0	0	0.142857	1	0	0	0	22.5233	0	0	0.0275662	0	3.75847	6.41026	Medium	465480
Mandera West	Mandera	304203	327651	353579	382840	413260	446706	0	0	86.8571	19	0	0	0	0	0.142857	1	0	0	0	26.509	0	0	0.0345684	0	4.42394	6.41026	Medium	371373
Manyatta	Embu	208655	211073	213346	215401	217400	219260	30.5	15	0	0	12.25	5	4	2	0	0	0	0	14.6175	0	5.74183	1.857	0	0	3.70271	7.05128	Medium	214189
Maragwa	Murang'a	173662	174888	175909	177133	177785	178740	151.429	20	0	0	1	1	0.857143	2	0	0	0	0	87.1973	0	0.568475	0.483898	0	0	14.7083	7.37179	Medium	176353
Marakwet East	Elgeyo-Marakwet	105517	108635	111594	114391	117245	120179	0	0	0	0	0	0	320	9	0	0	0	0	0	0	0	279.742	0	0	46.6237	2.88462	Medium	112927
Marakwet West	Elgeyo-Marakwet	99800	102152	104838	107665	110427	113089	0	0	0	0	0	0	0	0	0	0	0	0	0	0	0	0	0	0	0	0	No case reported	106328
Masinga	Machakos	143071	145036	146513	147970	149186	150468	2.66667	6	0	0	2	5	1.55556	7	8.77778	10	0	0	1.86388	0	1.36507	1.05127	5.88378	0	1.694	8.97436	Medium	147041
Matayos	Busia	144381	147017	149279	151597	153762	155942	0	0	0	0	3.85714	3	5.14286	10	0	0	0	0	0	0	2.58384	3.39246	0	0	0.99605	4.16667	Low	150330
Mathare	Nairobi	257178	264375	273550	279246	287962	294300	39.5882	36	13.3529	5	10.7059	18	0.176471	2	20.3529	18	0	0	15.3933	5.05075	3.91369	0.0631953	7.06794	0	5.24815	25.3205	Medium	276102
Mathioya	Murang'a	99689.9	100883	101620	102206	102674	103142	25.4286	14	0	0	0	0	0.857143	2	0	0	0	0	25.5077	0	0	0.838641	0	0	4.39105	5.12821	Low	101703
Mathira	Nyeri	163222	164407	165487	166477	167293	168134	6	4	0	0	0	0	0	0	0	0	0	0	3.67597	0	0	0	0	0	0.612662	1.28205	Low	165837
Matuga	Kwale	170193	173710	177446	180729	183994	186909	1	1	0	0	2.25	4	0	0	0	0	0	0	0.587569	0	1.26799	0	0	0	0.30926	1.60256	Low	178830
Matungu	Kakamega	176347	179561	182241	185125	187677	190132	0	0	0	0	0	0	0	0	0	0	0	0	0	0	0	0	0	0	0	0	No case reported	183514
Matungulu	Machakos	145266	147033	148493	149991	151249	152659	13.6667	7	0	0	2	5	1.55556	7	8.77778	10	0	0	9.40805	0	1.34687	1.0371	5.80354	0	2.93259	9.29487	Medium	149115
Mavoko	Machakos	169359	171310	173509	175372	176799	178772	1.66667	6	0	0	45	11	9.55556	8	35.7778	12	0	0	0.984104	0	25.9353	5.44875	20.2364	0	8.76743	11.859	Medium	174187
Mbeere North	Embu	104162	105031	106159	107182	108175	109123	33.5	15	0	0	8.25	5	0	0	0	0	0	0	32.1614	0	7.7714	0	0	0	6.65547	6.41026	Medium	106639
Mbeere South	Embu	154463	156205	157798	159508	160892	162260	120.5	17	0	0	35.25	14	0	0	0	0	0	0	78.012	0	22.3387	0	0	0	16.7251	9.9359	Medium	158521
Mbita	Homa Bay	128461	130372	131903	133389	134768	136108	3.33333	3	0	0	0	0	0	0	0	0	0	0	2.59483	0	0	0	0	0	0.432472	0.961538	Low	132500
Mbooni	Makueni	218564	221169	223663	225912	227939	229903	2	2	0	0	0	0	0	0	0	0	0	0	0.915065	0	0	0	0	0	0.152511	0.641026	Low	224525
Mogotio	Baringo	53548.7	55664.3	57189.8	58599	60073.9	61465.9	0	0	0	0	0	0	0	0	0	0	0	0	0	0	0	0	0	0	0	0	No case reported	57756.9
Moiben	Uasin Gishu	172498	175737	180449	184813	189690	194320	0	0	0	0	0	0	0	0	0	0	0	0	0	0	0	0	0	0	0	0	No case reported	182918
Molo	Nakuru	154188	159262	163787	168430	172827	176460	1.09091	2	0	0	0.181818	1	0.181818	2	0	0	0	0	0.707517	0	0.111009	0.107949	0	0	0.154412	1.60256	Low	165826
Mosop	Nandi	169768	174010	178765	183223	187842	192503	0	0	0	0	0	0	0	0	0	0	0	0	0	0	0	0	0	0	0	0	No case reported	181019
Moyale	Marsabit	118471	120633	122119	123566	124852	126322	39	5	0	0	0	0	0	0	0	0	0	0	32.9195	0	0	0	0	0	5.48658	1.60256	Low	122661
Msambweni	Kwale	163465	167097	170186	173300	176368	179718	0	0	0	0	2.25	4	0	0	0	0	0	0	0	0	1.32208	0	0	0	0.220347	1.28205	Low	171689
Mt. Elgon	Bungoma	185498	187307	190238	193213	195981	198679	0	0	0	0	0	0	0	0	0	0	0	0	0	0	0	0	0	0	0	0	No case reported	191819
Muhoroni	Kisumu	165655	168027	170274	172171	174185	175770	4	1	0	0	0	0	0	0	0.142857	1	0	0	2.41465	0	0	0	0.0820145	0	0.416111	0.641026	Low	171014
Mukurweini	Nyeri	95280.4	96212.6	96853.9	97475.2	97977.3	98406.9	1	1	0	0	0	0	0	0	0	0	0	0	1.04953	0	0	0	0	0	0.174922	0.320513	Low	97034.4
Mumias East	Kakamega	132372	134423	136420	138595	140822	142443	0	0	0	0	0	0	1	1	0	0	0	0	0	0	0	0.721524	0	0	0.120254	0.320513	Low	137513
Mumias West	Kakamega	120845	122569	124868	126597	128352	130406	0	0	0	0	0	0	0	0	0	0	0	0	0	0	0	0	0	0	0	0	No case reported	125606
Mvita	Mombasa	158458	160180	163868	167455	170200	173803	62	20	3	2	0	0	0.166667	1	26.1667	7	0	0	39.127	1.87289	0	0.0995294	15.3741	0	9.41224	9.61538	Medium	165661
Mwala	Machakos	191428	194297	196305	198214	200013	201701	5.66667	7	0	0	7	7	1.55556	7	8.77778	10	0	0	2.9602	0	3.56588	0.784785	4.38861	0	1.94991	9.9359	Medium	196993
Mwatate	Taita Taveta	80222.4	80883.9	82501.1	84056.5	85512.5	86970.8	0	0	0	0	0	0	0	0	0	0	0	0	0	0	0	0	0	0	0	0	No case reported	83357.9
Mwea	Kirinyaga	229307	231720	232990	234236	235383	236723	213.25	18	3	3	64.75	20	0	0	0	0	0	0	92.9978	1.29467	27.7909	0	0	0	20.3472	13.141	Medium	233393
Mwingi Central	Kitui	192477	194218	196353	198212	200108	201751	0	0	0	0	0	0	0	0	0	0	0	0	0	0	0	0	0	0	0	0	No case reported	197187
Mwingi North	Kitui	163124	165387	167018	168697	170160	171597	0	0	0	0	0	0	0	0	0	0	0	0	0	0	0	0	0	0	0	0	No case reported	167664
Mwingi West	Kitui	95200.4	96327.9	97405.6	98391.2	99263.7	100133	0	0	0	0	0	0	0	0	0	0	0	0	0	0	0	0	0	0	0	0	No case reported	97786.9
Naivasha	Nakuru	292055	299820	307644	315460	323461	331274	34.0909	13	0	0	8.18182	3	0.181818	2	0	0	0	0	11.6728	0	2.6595	0.0576359	0	0	2.39832	5.76923	Medium	311619
Nakuru Town East	Nakuru	229186	236808	243304	249582	255777	262266	48.0909	12	0	0	5.18182	5	0.181818	2	0	0	0	0	20.9834	0	2.12977	0.072849	0	0	3.86433	6.08974	Medium	246154
Nakuru Town West	Nakuru	181189	186397	191317	196320	201248	206113	124.091	15	0	0	2.18182	3	0.181818	2	2	1	0	0	68.487	0	1.14042	0.0926132	0.993797	0	11.7856	6.73077	Medium	193764
Nambale	Busia	112711	114130	115939	117660	119399	121157	0	0	0	0	4.85714	3	14.1429	12	0	0	0	0	0	0	4.18941	12.0201	0	0	2.70159	4.80769	Low	116833
Nandi Hills	Nandi	138554	143461	147240	151106	154954	158768	0	0	0	0	0	0	0	0	0	0	0	0	0	0	0	0	0	0	0	0	No case reported	149014
Narok East	Narok	87222.5	89268.8	91718.8	94189.6	96552	98952.4	0	0	0	0	0	0	0	0	19	5	0	0	0	0	0	0	19.6785	0	3.27975	1.60256	Low	92984
Narok North	Narok	244106	250503	257408	263937	270743	277462	22	7	1	1	0	0	0	0	28	7	0	0	9.01249	0.399196	0	0	10.3419	0	3.29227	4.80769	Low	260693
Narok South	Narok	241666	247027	253366	260007	266455	272812	0	0	0	0	0	0	0	0	109	11	0	0	0	0	0	0	40.9075	0	6.81791	3.52564	Low	256889
Narok West	Narok	174601	180655	185523	190275	195009	199821	0	0	0	0	0	0	0	0	2	1	0	0	0	0	0	0	1.02559	0	0.170932	0.320513	Low	187647
Navakholo	Kakamega	164117	167761	170395	172991	175498	177963	0	0	0	0	0	0	0	0	0	0	0	0	0	0	0	0	0	0	0	0	No case reported	171454
Ndaragwa	Nyandarua	98625.6	99843	100516	101149	101873	102367	0	0	0	0	0	0	0	0	0	0	0	0	0	0	0	0	0	0	0	0	No case reported	100729
Ndhiwa	Homa Bay	194202	196779	199363	201461	203616	205513	292.333	13	1	1	0	0	0	0	0	0	0	0	150.531	0.508183	0	0	0	0	25.1731	4.48718	Low	200156
Ndia	Kirinyaga	109732	109714	110672	111405	112066	112282	63.25	17	0	0	8.75	11	0	0	0	0	1	1	57.6402	0	7.90628	0	0	0.890618	11.0728	9.29487	Medium	110978
Njoro	Nakuru	229081	236601	242857	249079	255310	261487	1.09091	2	0	0	0.181818	1	0.181818	2	0	0	0	0	0.476211	0	0.0748664	0.0729962	0	0	0.104012	1.60256	Low	245736
North Horr	Marsabit	86399.8	87150.6	88091.5	88907.4	89745.4	90449.9	5	5	0	0	0	0	0	0	0	0	365	9	5.78705	0	0	0	0	403.539	68.2209	4.48718	Medium	88457.4
North Imenti	Meru	161256	163342	165085	166638	168071	169564	0	0	33	4	9	2	10	3	0	0	0	0	0	20.2031	5.45174	6.00102	0	0	5.27597	2.88462	Low	165659
North Mugirango	Nyamira	143068	145297	147079	148643	150322	151797	0	0	0	0	0	0	0	0	0	0	0	0	0	0	0	0	0	0	0	0	No case reported	147701
Nyakach	Kisumu	146326	147747	149837	151746	153566	154869	0	0	0	0	0	0	0	0	1.14286	2	0	0	0	0	0	0	0.744213	0	0.124036	0.641026	Low	150682
Nyali	Mombasa	233338	237073	241163	246761	251676	256493	4	3	0	0	0	0	0.166667	1	29.1667	12	0	0	1.71425	0	0	0.0675416	11.589	0	2.22846	5.12821	Low	244418
Nyando	Kisumu	168914	170938	172752	174687	176315	178087	0	0	0	0	0	0	0	0	0.142857	1	0	0	0	0	0	0	0.0810237	0	0.0135039	0.320513	Low	173616
Nyaribari Chache	Kisii	177818	181723	184048	185194	187166	189548	0	0	0	0	0	0	0	0	0	0	0	0	0	0	0	0	0	0	0	0	No case reported	184250
Nyaribari Masaba	Kisii	143602	145587	147359	148895	150409	151894	0	0	0	0	0	0	0	0	0	0	0	0	0	0	0	0	0	0	0	0	No case reported	147958
Nyatike	Migori	166387	168728	170751	172648	174454	176141	252.75	16	59	12	0	0	0	0	0	0	0	0	151.905	34.9675	0	0	0	0	31.1453	8.97436	Medium	171518
Nyeri Town	Nyeri	132446	133341	134124	134915	135657	136248	0	0	0	0	0	0	0	0	0	0	0	0	0	0	0	0	0	0	0	0	No case reported	134455
Ol Jorok	Nyandarua	122169	122304	123446	124402	125023	125786	0	0	0	0	0	0	0	0	0	0	0	0	0	0	0	0	0	0	0	0	No case reported	123855
Ol Kalou	Nyandarua	134189	135068	136009	136900	137592	138395	0	0	20	3	0	0	7	4	0	0	0	0	0	14.8074	0	5.11321	0	0	3.3201	2.24359	Low	136359
Othaya	Nyeri	98877	99653.9	100368	100925	101521	101960	2	1	1	1	0	0	0	0	0	0	0	0	2.02272	1.00347	0	0	0	0	0.504365	0.641026	Low	100551
Pokot South	West Pokot	190229	195894	200985	205902	211013	216292	0	0	0	0	0	0	156.667	18	0	0	0	0	0	0	0	76.0878	0	0	12.6813	5.76923	Medium	203386
Rabai	Kilifi	118198	120546	123056	125277	127532	129896	8.14286	11	1	1	2.14286	7	0	0	0	0	0	0	6.88916	0.82956	1.74137	0	0	0	1.57668	6.08974	Medium	124084
Rangwe	Homa Bay	115414	117376	118726	120070	121279	122447	13.3333	6	0	0	0	0	0	0	0	0	0	0	11.5527	0	0	0	0	0	1.92544	1.92308	Low	119218
Rarieda	Siaya	163114	165255	167133	169097	170764	172543	2.16667	2	0	0	0	0	0.833333	2	0	0	0	0	1.32832	0	0	0.492815	0	0	0.303522	1.28205	Low	167984
Rongai	Nakuru	167699	173316	177914	182564	187083	191877	109.091	21	0	0	2.18182	3	0.181818	2	0	0	0	0	65.0515	0	1.22633	0.0995913	0	0	11.0629	8.33333	Medium	180076
Rongo	Migori	121463	123172	124648	125995	127341	128529	30.75	14	0	0	0	0	0	0	0	0	0	0	25.3163	0	0	0	0	0	4.21938	4.48718	Low	125191
Roysambu	Nairobi	224803	231086	238624	244382	250344	257188	15.5882	37	0.352941	5	29.7059	20	0.176471	2	16.3529	15	0	0	6.93416	0.152732	12.4488	0.072211	6.53219	0	4.35668	25.3205	Medium	241071
Ruaraka	Nairobi	188470	193564	198398	205691	210401	216925	44.5882	41	6.35294	5	51.7059	21	0.176471	2	16.3529	15	0	0	23.658	3.28209	26.0617	0.085794	7.77226	0	10.1433	26.9231	Medium	202242
Ruiru	Kiambu	243424	245958	247311	249765	251947	253064	22.6667	10	0	0	22	6	4.41667	6	0	0	0	0	9.3116	0	8.89569	1.76833	0	0	3.32927	7.05128	Medium	248578
Runyenjes	Embu	137390	138988	140475	141903	143201	144398	29.5	15	0	0	4.25	2	0	0	0	0	0	0	21.4717	0	3.02544	0	0	0	4.08285	5.44872	Low	141059
Sabatia	Vihiga	149357	151680	154241	156736	159197	161368	0	0	1	1	0	0	0	0	0	0	0	0	0	0.659282	0	0	0	0	0.10988	0.320513	Low	155430
Saboti	Trans Nzoia	233838	239433	245476	251764	257735	264828	14	2	0	0	0	0	27.1667	10	0	0	0	0	5.98704	0	0	10.7905	0	0	2.79626	3.84615	Low	248846
Saku	Marsabit	53531.3	54157.6	54702.9	55261	55755.6	56240.7	5	5	0	0	0	0	0	0	0	0	0	0	9.34033	0	0	0	0	0	1.55672	1.60256	Low	54941.5
Samburu East	Samburu	71762.7	73920.8	76043.6	78076.5	80055.4	82202	0	0	0	0	0	0	0	0	0	0	0	0	0	0	0	0	0	0	0	0	No case reported	77010.2
Samburu North	Samburu	102931	106246	109222	112137	115066	117791	0	0	0	0	0	0	1	1	0	0	0	0	0	0	0	0.891767	0	0	0.148628	0.320513	Low	110566
Samburu West	Samburu	104230	107222	110048	112739	115626	118528	0	0	0	0	0	0	0	0	0	0	0	0	0	0	0	0	0	0	0	0	No case reported	111399
Seme	Kisumu	119825	121097	122656	123985	125332	126601	67	10	0	0	0	0	0	0	0.142857	1	0	0	55.915	0	0	0	0.113983	0	9.33816	3.52564	Low	123249
Shinyalu	Kakamega	197902	201903	205213	208424	211308	214214	0	0	0	0	0	0	0	0	0	0	0	0	0	0	0	0	0	0	0	0	No case reported	206494
Sigor	West Pokot	110349	113401	116735	119713	122862	125637	0	0	0	0	2	1	251.667	22	0	0	0	0	0	0	1.71329	210.225	0	0	35.3231	7.37179	High	118116
Sigowet/Soin	Kericho	131325	133488	136881	140410	143842	147166	0	0	0	0	0	0	0	0	0	0	0	0	0	0	0	0	0	0	0	0	No case reported	138852
Sirisia	Bungoma	121744	124243	126158	128028	130065	131904	0	0	0	0	0	0	0	0	0	0	0	0	0	0	0	0	0	0	0	0	No case reported	127024
Sotik	Bomet	223674	229784	235921	241892	248009	254016	0	0	0	0	0	0	0	0	0	0	0	0	0	0	0	0	0	0	0	0	No case reported	238883
South Imenti	Meru	214820	217339	219660	221744	223800	225672	0	0	0	0	0	0	4	2	0	0	0	0	0	0	0	1.80389	0	0	0.300648	0.641026	Low	220506
South Mugirango	Kisii	185171	186979	189234	191407	193474	195291	0	0	0	0	0	0	0	0	0	0	0	0	0	0	0	0	0	0	0	0	No case reported	190259
Soy	Uasin Gishu	219728	224007	230092	235909	241890	247582	0	0	0	0	0	0	0	0	0	0	0	0	0	0	0	0	0	0	0	0	No case reported	233201
Starehe	Nairobi	181564	187289	192055	197733	202567	208410	252.588	46	5.35294	6	202.706	31	0.176471	2	17.3529	16	0	0	139.118	2.85812	105.546	0.0892469	8.56653	0	42.6962	32.3718	High	194936
Suba	Homa Bay	118097	119097	120502	121826	123104	124276	2.33333	2	0	0	0	0	0	0	0	0	0	0	1.97577	0	0	0	0	0	0.329296	0.641026	Low	121150
Subukia	Nakuru	110878	114295	117338	120310	123376	126316	0.0909091	1	0	0	0.181818	1	0.181818	2	0	0	0	0	0.0819905	0	0.154953	0.151125	0	0	0.064678	1.28205	Low	118752
Suna East	Migori	116186	117540	118899	119981	121301	122507	184.75	20	14	5	0	0	0	0	0	0	0	0	159.013	11.9109	0	0	0	0	28.4873	8.01282	Medium	119402
Suna West	Migori	108054	109416	110711	112129	113199	114291	369.75	20	31	6	0	0	0	0	0	0	0	0	342.189	28.3324	0	0	0	0	61.7536	8.33333	High	111300
Tarbaj	Wajir	169664	179283	194260	209927	226824	244901	7	3	10	4	0	0	0	0	79	10	0	0	4.12581	5.57776	0	0	34.8288	0	7.42205	5.44872	Low	204143
Taveta	Taita Taveta	82402.1	84054.6	85689.2	87299.2	88869.1	90419.3	0	0	0	0	0	0	0	0	0	0	0	0	0	0	0	0	0	0	0	0	No case reported	86455.6
Teso North	Busia	132120	134230	136397	138483	140386	142356	0	0	0	0	63.8571	3	92.1429	14	0	0	0	0	0	0	46.8171	66.5373	0	0	18.8924	5.44872	Low	137329
Teso South	Busia	147116	150430	153027	155338	157623	159562	0	0	0	0	4.85714	3	9.14286	12	0	0	0	0	0	0	3.17404	5.8858	0	0	1.50997	4.80769	Low	153849
Tetu	Nyeri	84952	85736.7	86320.7	86846.5	87231.5	87656.7	0	0	0	0	0	0	0	0	0	0	0	0	0	0	0	0	0	0	0	0	No case reported	86457.3
Tharaka	Tharaka-Nithi	108560	109457	110616	111660	112602	113661	0	0	204	14	9.25	1	99	8	0	0	0	0	0	186.375	8.36224	88.6618	0	0	47.2331	7.37179	High	111093
Thika Town	Kiambu	188580	190052	191487	192771	193649	194639	104.667	10	0	0	2	2	32.4167	13	0	0	0	0	55.5025	0	1.04446	16.8161	0	0	12.2272	8.01282	Medium	191863
Tiaty	Baringo	165432	170944	175468	180035	184551	189032	0	0	0	0	0	0	0	0	0	0	0	0	0	0	0	0	0	0	0	0	No case reported	177577
Tigania East	Meru	197789	200480	202676	204275	206284	207935	10	5	157	12	0	0	10	3	0	0	0	0	5.0559	78.312	0	4.89536	0	0	14.7105	6.41026	Medium	203240
Tigania West	Meru	143625	145947	147609	149027	150410	151746	2	2	12	3	0	0	224	12	0	0	0	0	1.39252	8.22214	0	150.308	0	0	26.6538	5.44872	Low	148061
Tinderet	Nandi	134292	137747	141400	144940	148520	152180	0	0	0	0	0	0	0	0	0	0	0	0	0	0	0	0	0	0	0	0	No case reported	143180
Tongaren	Bungoma	221710	224610	228200	231962	235538	238776	0	0	0	0	0	0	0	0	0	0	0	0	0	0	0	0	0	0	0	0	No case reported	230133
Turbo	Uasin Gishu	250167	258304	264795	271691	278075	285100	0	0	0	0	0	0	0	0	0	0	0	0	0	0	0	0	0	0	0	0	No case reported	268022
Turkana Central	Turkana	162289	167164	170579	174684	178227	183317	0	0	0	0	1.85714	2	550	12	0	0	205	6	0	0	1.08873	314.855	0	111.828	71.2953	6.41026	High	172710
Turkana East	Turkana	65502.8	68002.9	69733.1	71462	73426	75016.3	46	3	0	0	1.85714	2	0	0	0	0	0	0	70.226	0	2.66321	0	0	0	12.1482	1.60256	Low	70523.8
Turkana North	Turkana	146772	150240	154154	157962	162060	165708	0	0	0	0	1.85714	2	113	8	0	0	0	0	0	0	1.20473	71.536	0	0	12.1235	3.20513	Low	156149
Turkana South	Turkana	170661	173143	177737	182457	186921	191614	0	0	0	0	1.85714	2	162	19	0	0	0	0	0	0	1.04488	88.7882	0	0	14.9722	6.73077	Medium	180422
Turkana West	Turkana	285562	290407	298777	306780	314666	322769	0	0	0	0	214.857	26	239	19	221	12	74	11	0	0	71.9122	77.906	70.2332	22.9266	40.4963	21.7949	High	303160
Ugenya	Siaya	128356	130458	132115	133608	135035	136380	2.16667	2	142	6	0	0	0.833333	2	0	0	0	0	1.68802	108.847	0	0.623714	0	0	18.5265	3.20513	Low	132659
Ugunja	Siaya	109643	110801	112078	113318	114479	115719	3.16667	3	221	8	1	1	37.8333	5	0	0	0	0	2.88817	199.457	0.892232	33.3869	0	0	39.4374	5.44872	Medium	112673
unknown 1	Mandera	64441.6	70529.7	77051.7	83377.2	90431.2	98009.5	0	0	86.8571	19	0	0	0	0	0.142857	1	0	0	0	123.15	0	0	0.157973	0	20.5513	6.41026	Medium	80640.1
unknown 2	Turkana	50264.6	51566.6	53119.8	54474.4	55901	57359.7	0	0	0	0	1.85714	2	0	0	0	0	0	0	0	0	3.49614	0	0	0	0.58269	0.641026	Low	53781
unknown 3	West Pokot	11379.2	10986.7	11249.2	11523.6	11810.4	12082.6	0	0	0	0	0	0	0.666667	2	0	0	0	0	0	0	0	5.78522	0	0	0.964204	0.641026	Low	11505.3
unknown 4	Trans Nzoia	54024.7	56323.5	58360.2	59758.1	61667.7	62901.3	0	0	0	0	0	0	4.16667	6	0	0	0	0	0	0	0	6.97256	0	0	1.16209	1.92308	Low	58839.3
unknown 5	Meru	17123.3	16656.6	16881.3	17056.1	17268.1	17369.5	0	0	0	0	0	0	0	0	0	0	0	0	0	0	0	0	0	0	0	0	No case reported	17059.1
unknown 6	Homa Bay	26037.9	26599.1	26965.9	27272.6	27490.2	27756.7	2.33333	2	0	0	0	0	0	0	0	0	0	0	8.96129	0	0	0	0	0	1.49355	0.641026	Low	27020.4
unknown 7	Machakos	1766.78	1500.06	1523.04	1534.17	1556.97	1569.89	1.66667	6	0	0	1	5	1.55556	7	8.77778	10	0	0	94.3333	0	65.6583	101.394	563.772	0	0	8.97436	No case reported	1575.15
unknown 8	West Pokot	0.146083	0.166765	0.174719	0.163024	0.164671	0.16099	0	0	0	0	0	0	0.666667	2	0	0	0	0	0	0	0	408937	0	0	0	0.641026	No case reported	0.162709
Uriri	Migori	135071	136957	138590	140117	141515	142951	34.75	12	48	13	0	0	0	0	0	0	0	0	25.7272	35.0475	0	0	0	0	10.1291	8.01282	Medium	139200
Vihiga	Vihiga	115827	117894	119657	121333	123007	124789	0	0	0	0	0	0	0	0	0	0	0	0	0	0	0	0	0	0	0	0	No case reported	120418
Voi	Taita Taveta	113315	116206	118446	120692	122933	125076	0	0	0	0	0	0	0	0	0	0	0	0	0	0	0	0	0	0	0	0	No case reported	119445
Wajir East	Wajir	202260	218836	236296	254904	275484	296965	2019	23	360	26	17	5	0	0	439	32	0	0	998.222	164.506	7.19438	0	159.356	0	221.546	27.5641	High	247458
Wajir North	Wajir	262091	283044	305771	330409	356086	383906	0	0	0	0	0	0	0	0	0	0	0	0	0	0	0	0	0	0	0	0	No case reported	320218
Wajir South	Wajir	237578	253617	274407	296407	320272	345511	66	10	597	19	8	4	0	0	81	8	4	2	27.7803	235.394	2.91538	0	25.291	1.15771	48.7564	13.7821	High	287965
Wajir West	Wajir	142292	159230	172202	186299	200152	215791	202	14	3	3	0	0	0	0	75	9	0	0	141.961	1.88406	0	0	37.4714	0	30.2195	8.33333	Medium	179328
Webute West	Bungoma	137269	139926	142368	144568	146730	148575	0	0	0	0	0	0	0	0	0	0	0	0	0	0	0	0	0	0	0	0	No case reported	143239
Webuye East	Bungoma	139166	141443	143537	145576	147440	149816	0	0	0	0	0	0	0	0	0	0	0	0	0	0	0	0	0	0	0	0	No case reported	144496
West Mugirango	Nyamira	186088	188712	190977	193028	194992	196910	0	0	0	0	0	0	0	0	0	0	0	0	0	0	0	0	0	0	0	0	No case reported	191785
Westlands	Nairobi	247725	254053	260291	268012	274244	280947	19.5882	35	0.352941	5	64.7059	19	0.176471	2	17.3529	16	0	0	7.90726	0.138924	24.859	0.0658443	6.32756	0	6.54977	24.6795	Medium	264212
Wundanyi	Taita Taveta	71588.4	73615.5	75059.8	76459	77850.4	79241.6	0	0	0	0	0	0	0	0	0	0	0	0	0	0	0	0	0	0	0	0	No case reported	75635.8
Yatta	Machakos	173087	175044	176971	178712	180339	181910	1.66667	6	0	0	2	6	22.5556	14	8.77778	10	0	0	0.962904	0	1.13013	12.6212	4.86739	0	3.2636	11.5385	Medium	177677

## Sheet: Data Dictionary
column	description	source
subcounty	subcounty name	GADM name
county_sub	county name	GADM name
pop15_sub	estimated subcounty population 2015	WorldPop 100m overlaid with GADM shape
pop16_sub	estimated subcounty population 2016	WorldPop 100m overlaid with GADM shape
pop17_sub	estimated subcounty population 2017	WorldPop 100m overlaid with GADM shape
pop18_sub	estimated subcounty population 2018	WorldPop 100m overlaid with GADM shape
pop19_sub	estimated subcounty population 2019	WorldPop 100m overlaid with GADM shape
pop20_sub	estimated subcounty population 2020	WorldPop 100m overlaid with GADM shape
case15	number of cases 2015
persistence15	number of weeks with at least one suspected case in 2015
case16	number of cases 2016
persistence16	number of weeks with at least one suspected case in 2016
case17	number of cases 2017
persistence17	number of weeks with at least one suspected case in 2017
case18	number of cases 2018
persistence18	number of weeks with at least one suspected case in 2018
case19	number of cases 2019
persistence19	number of weeks with at least one suspected case in 2019
case20	number of cases 2020
persistence20	number of weeks with at least one suspected case in 2020
Incidence15	incidence rate per 100,000 population in 2015
Incidence16	incidence rate per 100,000 population in 2016
Incidence17	incidence rate per 100,000 population in 2017
Incidence18	incidence rate per 100,000 population in 2018
Incidence19	incidence rate per 100,000 population in 2019
Incidence20	incidence rate per 100,000 population in 2020
Incidence	mean annual incidence rate per 100,000 population from 2015-2020
Persistence	percentage of weeks with at least one suspected case from 2015-2020
hotspot	priority designation
average_pop	mean population from 2015-2020
